# Supplementary material for: Transcriptome profiling identifies regulators of pathogenesis in collagen VI related muscular dystrophy
Source: PLoS One. 2017 Dec 15;12(12):e0189664. doi: 10.1371/journal.pone.0189664 (PMC5731705; doi:10.1371/journal.pone.0189664)
Supplement: S1 File — (XLSX) [file pone.0189664.s003.xlsx]

## Sheet: DN vs control
Gene	Approved Name	Locus	Control	DN	log2(fold_change)	test_stat	p_value	q_value
AQP1	aquaporin 1 (Colton blood group)	chr7:30951414-30965131	2.84207	50.0748	4.13907	5.21283	5e-05	0.00171273
COL15A1	collagen, type XV, alpha 1	chr9:101706137-101833068	6.51137	83.4398	3.6797	4.69752	5e-05	0.00171273
LOC284454,MIR24-2		chr19:13945329-13947173	9.62875	26.9517	1.48496	4.22334	5e-05	0.00171273
THBS4	thrombospondin 4	chr5:79331169-79379107	3.12776	26.0704	3.05922	3.91678	5e-05	0.00171273
C7orf43	chromosome 7 open reading frame 43	chr7:99752042-99756302	4.95129	21.6456	2.1282	3.76565	5e-05	0.00171273
OLFML2A	olfactomedin-like 2A	chr9:127539436-127577159	0.998173	5.78353	2.53459	3.69143	5e-05	0.00171273
APOD	apolipoprotein D	chr3:195295572-195311076	10.6333	49.2233	2.21076	3.61523	5e-05	0.00171273
COL8A2	collagen, type VIII, alpha 2	chr1:36560843-36565850	4.55219	20.3884	2.16311	3.61445	5e-05	0.00171273
IGFBP2	insulin-like growth factor binding protein 2, 36kDa	chr2:217498126-217529158	1.69526	26.3436	3.95787	3.58166	5e-05	0.00171273
GDF10	growth differentiation factor 10	chr10:48425787-48439138	0.130371	5.0319	5.27041	3.56137	5e-05	0.00171273
ADH1B	alcohol dehydrogenase 1B (class I), beta polypeptide	chr4:100227526-100242572	0.532001	8.74197	4.03846	3.52779	5e-05	0.00171273
COL14A1	collagen, type XIV, alpha 1	chr8:121137346-121384273	4.5467	28.8357	2.66496	3.40088	5e-05	0.00171273
ABI3BP	ABI family, member 3 (NESH) binding protein	chr3:100468178-100712334	17.5497	61.2915	1.80424	3.39566	5e-05	0.00171273
PPL	periplakin	chr16:4932507-4987136	0.975575	5.81247	2.57483	3.38128	5e-05	0.00171273
KIAA1324L	KIAA1324-like	chr7:86506222-86689014	1.38859	6.16961	2.15156	3.32043	5e-05	0.00171273
GAS7	growth arrest-specific 7	chr17:9813925-10101868	3.57457	12.9527	1.8574	3.31339	5e-05	0.00171273
TRIB2	tribbles pseudokinase 2	chr2:12856997-12882858	4.05986	16.3498	2.00977	3.3013	5e-05	0.00171273
CYP26B1	cytochrome P450, family 26, subfamily B, polypeptide 1	chr2:72356366-72374963	3.8596	14.6744	1.92678	3.28348	5e-05	0.00171273
ACE	angiotensin I converting enzyme	chr17:61554421-61575741	2.59432	9.67175	1.89842	3.15668	5e-05	0.00171273
PDGFRL	platelet-derived growth factor receptor-like	chr8:17433941-17500642	2.72195	14.0919	2.37215	3.03368	5e-05	0.00171273
MFAP5	microfibrillar associated protein 5	chr12:8798539-8815433	30.2952	104.691	1.78897	2.90548	5e-05	0.00171273
MALL	mal, T-cell differentiation protein-like	chr2:110841446-110874143	2.88085	19.5581	2.7632	2.86841	5e-05	0.00171273
OSR2	odd-skipped related transciption factor 2	chr8:99956630-99964326	5.4806	21.3926	1.96471	2.83627	5e-05	0.00171273
CLEC3B	C-type lectin domain family 3, member B	chr3:45067758-45077563	5.57481	34.9213	2.64711	2.819	5e-05	0.00171273
RPS29	ribosomal protein S29	chr14:50044041-50053094	525.532	1432.18	1.44637	2.76595	5e-05	0.00171273
UNC5B	unc-5 homolog B (C. elegans)	chr10:72972291-73062635	5.54778	17.2371	1.63553	2.75161	5e-05	0.00171273
CFD	complement factor D (adipsin)	chr19:859664-863610	0.754279	8.5453	3.50196	2.74342	5e-05	0.00171273
CPSF1	cleavage and polyadenylation specific factor 1, 160kDa	chr8:145597730-145634733	19.1278	41.2704	1.10944	2.72754	5e-05	0.00171273
CCNYL1	cyclin Y-like 1	chr2:208576263-208620896	9.3509	30.7217	1.71608	2.71859	5e-05	0.00171273
KIAA1462	KIAA1462	chr10:30301728-30348488	8.53751	22.4332	1.39375	2.71403	5e-05	0.00171273
UNC119B	unc-119 homolog B (C. elegans)	chr12:121148237-121161443	11.4387	45.8425	2.00277	2.69213	5e-05	0.00171273
NFIB	nuclear factor I/B	chr9:14081841-14398982	1.00643	3.68763	1.87344	2.67361	5e-05	0.00171273
UCK2	uridine-cytidine kinase 2	chr1:165796731-165880855	12.8259	38.4184	1.58274	2.57788	5e-05	0.00171273
LOXL4	lysyl oxidase-like 4	chr10:100007442-100028007	20.8379	54.5418	1.38815	2.57446	5e-05	0.00171273
COL5A3	collagen, type V, alpha 3	chr19:10070236-10121147	12.6463	33.2385	1.39414	2.54089	5e-05	0.00171273
FST	follistatin	chr5:52776263-52782304	35.6468	92.739	1.3794	2.53814	5e-05	0.00171273
STMN3	stathmin-like 3	chr20:62271057-62284963	1.5345	6.92753	2.17457	2.53064	5e-05	0.00171273
COMP	cartilage oligomeric matrix protein	chr19:18893582-18902114	16.0718	53.1054	1.72433	2.52562	5e-05	0.00171273
EGR2	early growth response 2	chr10:64571755-64578927	0.691566	4.4813	2.69598	2.52016	5e-05	0.00171273
SCUBE3	signal peptide, CUB domain, EGF-like 3	chr6:35182189-35218609	2.232	7.42892	1.73482	2.51952	5e-05	0.00171273
PRSS23	protease, serine, 23	chr11:86511490-86522273	39.6252	103.933	1.39116	2.47173	5e-05	0.00171273
SPON1	spondin 1, extracellular matrix protein	chr11:13984183-14289679	7.3213	20.9166	1.51448	2.46833	5e-05	0.00171273
PEAR1	platelet endothelial aggregation receptor 1	chr1:156863522-156886226	1.64149	6.24026	1.9266	2.4546	5e-05	0.00171273
FKBP5	FK506 binding protein 5	chr6:35541361-35704724	2.50135	7.08079	1.5012	2.39233	5e-05	0.00171273
EFNB1	ephrin-B1	chrX:68048839-68062006	4.76317	12.5493	1.39762	2.38708	5e-05	0.00171273
KREMEN1	kringle containing transmembrane protein 1	chr22:29469065-29564321	6.06478	14.439	1.25144	2.38029	5e-05	0.00171273
EFEMP1	EGF containing fibulin-like extracellular matrix protein 1	chr2:56093096-56151298	27.4449	103.52	1.9153	2.34318	5e-05	0.00171273
TNXB	tenascin XB	chr6:32006092-32077151	1.53834	4.24461	1.46426	2.27548	5e-05	0.00171273
GAS1	growth arrest-specific 1	chr9:89559276-89562104	33.2837	72.2052	1.11729	2.20553	5e-05	0.00171273
VIT	vitrin	chr2:36923832-37041937	1.70316	7.16852	2.07346	2.20241	5e-05	0.00171273
RDH10	retinol dehydrogenase 10 (all-trans)	chr8:74206836-74237520	4.36343	11.6038	1.41106	2.1955	5e-05	0.00171273
ARHGAP29	Rho GTPase activating protein 29	chr1:94634462-94703307	19.0745	42.2932	1.14878	2.19073	5e-05	0.00171273
SGMS2	sphingomyelin synthase 2	chr4:108745720-108836204	6.51312	13.7771	1.08086	2.1684	5e-05	0.00171273
OLFM2	olfactomedin 2	chr19:9964393-10047070	20.3778	46.3978	1.18705	2.12826	5e-05	0.00171273
SERPINF1	serpin peptidase inhibitor, clade F (alpha-2 antiplasmin, pigment epithelium derived factor), member 1	chr17:1665258-1680859	100.029	217.922	1.1234	2.12532	5e-05	0.00171273
KRT7	keratin 7	chr12:52626953-52642709	4.94799	16.7141	1.75615	2.12258	5e-05	0.00171273
DPYD	dihydropyrimidine dehydrogenase	chr1:97543299-98386615	9.95762	20.814	1.06368	2.1128	5e-05	0.00171273
FZD4	frizzled class receptor 4	chr11:86656716-86666440	1.69842	4.29017	1.33684	2.09996	5e-05	0.00171273
CHI3L1	chitinase 3-like 1 (cartilage glycoprotein-39)	chr1:203148058-203155922	2.39555	8.92705	1.89783	2.09617	5e-05	0.00171273
SCARA3	scavenger receptor class A, member 3	chr8:27491576-27534286	29.5198	64.6012	1.12988	2.09409	5e-05	0.00171273
PDGFD	platelet derived growth factor D	chr11:103777913-104035027	5.96154	13.5902	1.18881	2.08931	5e-05	0.00171273
RPS6KA2	ribosomal protein S6 kinase, 90kDa, polypeptide 2	chr6:166822853-167275771	14.0618	28.4909	1.01872	2.08425	5e-05	0.00171273
CLU	clusterin	chr8:27454433-27472328	35.6706	97.9939	1.45796	2.08163	5e-05	0.00171273
SPRY4	sprouty homolog 4 (Drosophila)	chr5:141689991-141704620	5.12403	10.763	1.07072	2.05484	5e-05	0.00171273
GPM6B	glycoprotein M6B	chrX:13789061-13956831	0.934567	5.08111	2.44277	2.04995	5e-05	0.00171273
NES	nestin	chr1:156638555-156647189	6.86929	14.5641	1.08419	2.04162	5e-05	0.00171273
LMCD1	LIM and cysteine-rich domains 1	chr3:8543510-8609806	12.8017	28.7822	1.16884	2.01828	5e-05	0.00171273
TRIB3	tribbles pseudokinase 3	chr20:361307-378203	23.4806	51.1218	1.12247	1.97841	5e-05	0.00171273
IK	IK cytokine, down-regulator of HLA II	chr5:140027383-140042065	45.8603	135.034	1.55801	1.95447	5e-05	0.00171273
NNMT	nicotinamide N-methyltransferase	chr11:114166534-114183238	59.5248	116.099	0.963795	1.95252	5e-05	0.00171273
GPR153	G protein-coupled receptor 153	chr1:6307405-6321035	3.65602	8.68542	1.24832	1.9294	5e-05	0.00171273
SNED1	sushi, nidogen and EGF-like domains 1	chr2:241938254-242041747	6.2254	15.4515	1.31151	1.9286	0.00015	0.00442048
KCTD15	potassium channel tetramerization domain containing 15	chr19:34287750-34306666	6.02639	13.3049	1.14259	1.92158	5e-05	0.00171273
PCSK9	proprotein convertase subtilisin/kexin type 9	chr1:55505148-55530526	1.02858	3.89774	1.92198	1.91953	5e-05	0.00171273
AKR1C3	aldo-keto reductase family 1, member C3	chr10:5090957-5149878	5.87074	16.1183	1.45709	1.91535	5e-05	0.00171273
KIT	v-kit Hardy-Zuckerman 4 feline sarcoma viral oncogene homolog	chr4:55524094-55606881	2.31182	5.22732	1.17704	1.88878	5e-05	0.00171273
SLC1A4	solute carrier family 1 (glutamate/neutral amino acid transporter), member 4	chr2:65215578-65251000	11.4465	22.212	0.956439	1.88501	5e-05	0.00171273
LOC388796		chr20:37049238-37064018	5.00655	14.3038	1.51451	1.8715	5e-05	0.00171273
COL11A1	collagen, type XI, alpha 1	chr1:103342022-103574052	3.19077	12.6998	1.99283	1.8628	5e-05	0.00171273
PCOLCE2	procollagen C-endopeptidase enhancer 2	chr3:142536701-142608045	2.76039	7.62148	1.4652	1.8595	5e-05	0.00171273
RGCC	regulator of cell cycle	chr13:42031541-42045013	11.976	29.0749	1.27962	1.85243	5e-05	0.00171273
MCM6	minichromosome maintenance complex component 6	chr2:136597195-136634047	19.3099	36.533	0.919858	1.83374	5e-05	0.00171273
PSPH	phosphoserine phosphatase	chr7:56078743-56119268	10.8158	21.8932	1.01734	1.82937	5e-05	0.00171273
IER2	immediate early response 2	chr19:13261281-13265718	30.3182	56.6849	0.902779	1.82137	5e-05	0.00171273
ERRFI1	ERBB receptor feedback inhibitor 1	chr1:8071778-8086393	9.61975	18.2538	0.924126	1.78899	5e-05	0.00171273
GADD45B	growth arrest and DNA-damage-inducible, beta	chr19:2476122-2478257	13.4559	27.1348	1.01191	1.78075	5e-05	0.00171273
TNFAIP8L3	tumor necrosis factor, alpha-induced protein 8-like 3	chr15:51348798-51397473	1.86735	5.45601	1.54686	1.77456	5e-05	0.00171273
PLSCR4	phospholipid scramblase 4	chr3:145910123-145968966	9.67224	18.6448	0.946848	1.77388	5e-05	0.00171273
MEOX2	mesenchyme homeobox 2	chr7:15650836-15726308	3.39044	8.33024	1.29689	1.7699	0.0001	0.00310468
FOXP1	forkhead box P1	chr3:71003864-71633140	3.85746	7.5369	0.966319	1.76717	5e-05	0.00171273
PLAC9	placenta-specific 9	chr10:81892257-81904784	12.9802	34.7898	1.42236	1.76477	5e-05	0.00171273
SLFN11	schlafen family member 11	chr17:33677328-33700720	7.36757	13.4973	0.873416	1.7319	5e-05	0.00171273
CNGA3	cyclic nucleotide gated channel alpha 3	chr2:98962617-99015064	1.19979	3.95816	1.72205	1.72824	5e-05	0.00171273
KAZALD1	Kazal-type serine peptidase inhibitor domain 1	chr10:102820998-102825351	2.25054	5.95477	1.40377	1.71665	5e-05	0.00171273
KCTD12	potassium channel tetramerization domain containing 12	chr13:77454303-77460540	19.3238	36.1699	0.904408	1.70924	5e-05	0.00171273
CRLF1	cytokine receptor-like factor 1	chr19:18704034-18717660	8.78851	20.958	1.25381	1.70057	5e-05	0.00171273
MEDAG	mesenteric estrogen-dependent adipogenesis	chr13:31456971-31506745	4.53107	9.96011	1.13631	1.693	0.0001	0.00310468
MOCOS	molybdenum cofactor sulfurase	chr18:33767479-33848685	5.37198	11.0328	1.03827	1.68862	5e-05	0.00171273
HS6ST1	heparan sulfate 6-O-sulfotransferase 1	chr2:129023053-129076171	8.80375	15.9012	0.852946	1.68668	5e-05	0.00171273
GLIS2	GLIS family zinc finger 2	chr16:4382224-4389598	7.19962	13.5071	0.907731	1.67717	5e-05	0.00171273
DHCR24	24-dehydrocholesterol reductase	chr1:55315299-55352921	26.6387	47.062	0.821039	1.6731	5e-05	0.00171273
C19orf48	chromosome 19 open reading frame 48	chr19:51300960-51307974	20.1949	36.9985	0.873477	1.67235	5e-05	0.00171273
SERTAD4	SERTA domain containing 4	chr1:210404803-210416440	0.990627	4.01867	2.0203	1.66292	0.0005	0.0116328
APOL3	apolipoprotein L, 3	chr22:36536370-36562225	1.86075	4.47951	1.26746	1.64956	0.00015	0.00442048
SESN3	sestrin 3	chr11:94898676-94965705	3.65387	6.74628	0.884668	1.64628	5e-05	0.00171273
PODN	podocan	chr1:53527723-53551174	22.5657	46.1113	1.03098	1.6457	0.0001	0.00310468
DEPTOR	DEP domain containing MTOR-interacting protein	chr8:120885899-121063157	1.18199	4.00759	1.76152	1.64522	5e-05	0.00171273
PDLIM2	PDZ and LIM domain 2 (mystique)	chr8:22436253-22455538	26.7736	48.1107	0.845545	1.63858	5e-05	0.00171273
MYLIP	myosin regulatory light chain interacting protein	chr6:16129316-16148478	2.7616	6.05387	1.13236	1.6247	5e-05	0.00171273
KCNK15	potassium channel, subfamily K, member 15	chr20:43374487-43438979	1.20498	4.03433	1.74331	1.6205	0.0001	0.00310468
NEDD9	neural precursor cell expressed, developmentally down-regulated 9	chr6:11183530-11382581	1.99613	4.39061	1.13722	1.60452	0.0001	0.00310468
RPS12	ribosomal protein S12	chr6:133135707-133138703	823.317	1478.28	0.844397	1.60301	5e-05	0.00171273
SLIT3	slit homolog 3 (Drosophila)	chr5:168088737-168728133	40.4936	80.0261	0.982777	1.59771	5e-05	0.00171273
ROR1	receptor tyrosine kinase-like orphan receptor 1	chr1:64239689-64647179	3.07293	6.84746	1.15595	1.59024	0.00035	0.00873401
AEBP1	AE binding protein 1	chr7:44143959-44154159	118.4	228.845	0.950703	1.58426	5e-05	0.00171273
ACVRL1	activin A receptor type II-like 1	chr12:52301201-52317145	7.29959	12.8551	0.816453	1.58134	5e-05	0.00171273
CCDC109B	coiled-coil domain containing 109B	chr4:110481354-110608872	12.5302	24.182	0.948526	1.57725	5e-05	0.00171273
CPXM1	carboxypeptidase X (M14 family), member 1	chr20:2774714-2781292	4.60868	10.9936	1.25423	1.57061	0.0001	0.00310468
ADM2	adrenomedullin 2	chr22:50919984-50924866	4.00587	7.85363	0.971246	1.56954	5e-05	0.00171273
RPS21	ribosomal protein S21	chr20:60962120-60963576	325.272	543.669	0.741082	1.56808	5e-05	0.00171273
PTX3	pentraxin 3, long	chr3:156977531-157221415	168.586	374.462	1.15134	1.56442	0.0002	0.00560906
CDC6	cell division cycle 6	chr17:38444145-38459413	11.742	20.3898	0.796171	1.54936	5e-05	0.00171273
TMEM176B	transmembrane protein 176B	chr7:150488375-150502208	2.70643	10.1739	1.91041	1.5402	5e-05	0.00171273
VSTM4	V-set and transmembrane domain containing 4	chr10:50222332-50323559	6.90771	12.022	0.799394	1.53525	5e-05	0.00171273
CARHSP1	calcium regulated heat stable protein 1, 24kDa	chr16:8946801-8962863	15.1836	25.5845	0.752759	1.53432	5e-05	0.00171273
KLF2	Kruppel-like factor 2	chr19:16435650-16438339	9.9463	22.162	1.15586	1.5304	0.0001	0.00310468
HIC1	hypermethylated in cancer 1	chr17:1958392-1962981	12.2012	22.5049	0.883222	1.5277	0.0001	0.00310468
C1orf21	chromosome 1 open reading frame 21	chr1:184356149-184598155	2.329	4.09189	0.813057	1.52295	5e-05	0.00171273
SLC38A5	solute carrier family 38, member 5	chrX:48316926-48328644	18.2738	32.0406	0.810126	1.52284	5e-05	0.00171273
KCNJ15	potassium inwardly-rectifying channel, subfamily J, member 15	chr21:39601836-39673746	3.71584	7.4337	1.00039	1.50492	0.0005	0.0116328
GSTM5	glutathione S-transferase mu 5	chr1:110254863-110260890	1.44245	4.13831	1.52052	1.49228	0.00025	0.00659304
ANKH	ANKH inorganic pyrophosphate transport regulator	chr5:14704908-14871887	4.03453	6.97708	0.790223	1.4882	0.00025	0.00659304
FOS	FBJ murine osteosarcoma viral oncogene homolog	chr14:75745480-75748937	55.0955	102.448	0.89489	1.47117	0.00015	0.00442048
NRN1	neuritin 1	chr6:5998232-6007633	41.4377	68.7889	0.731233	1.46543	0.0003	0.00765082
TLE3	transducin-like enhancer of split 3	chr15:70340542-70390256	4.15726	7.36875	0.825789	1.46328	0.00025	0.00659304
ENOX1	ecto-NOX disulfide-thiol exchanger 1	chr13:43787665-44361116	1.92987	4.3323	1.16663	1.46026	0.00065	0.0144699
ZNF367	zinc finger protein 367	chr9:99148224-99180669	9.59095	16.3628	0.770677	1.46006	0.0001	0.00310468
ADCY3	adenylate cyclase 3	chr2:25013135-25142055	14.9099	27.8974	0.903862	1.4597	0.00015	0.00442048
ADAMTSL1	ADAMTS-like 1	chr9:18474078-18910947	13.3954	24.7394	0.88507	1.45817	0.0001	0.00310468
RPL34	ribosomal protein L34	chr4:109541721-109551639	167.851	275.069	0.712614	1.45243	5e-05	0.00171273
NUAK1	NUAK family, SNF1-like kinase, 1	chr12:106457124-106533811	2.64563	4.90284	0.890006	1.45194	0.00015	0.00442048
TOMM7	translocase of outer mitochondrial membrane 7 homolog (yeast)	chr7:22852250-22862471	60.4787	100.717	0.735802	1.45087	0.00035	0.00873401
CDCA7L	cell division cycle associated 7-like	chr7:21582832-21985542	13.1709	21.7067	0.720783	1.44976	0.0001	0.00310468
AFAP1	actin filament associated protein 1	chr4:7755816-7941653	14.0612	22.9108	0.704308	1.4442	0.00045	0.0107112
GAS5	growth arrest-specific 5 (non-protein coding)	chr1:173832385-173837125	103.158	170.4	0.724069	1.44222	0.00025	0.00659304
KCNK2	potassium channel, subfamily K, member 2	chr1:215178884-215410436	56.1492	92.8699	0.725945	1.44102	0.0001	0.00310468
PDGFRB	platelet-derived growth factor receptor, beta polypeptide	chr5:149493401-149535422	73.5317	133.192	0.857074	1.43802	0.00025	0.00659304
MCM5	minichromosome maintenance complex component 5	chr22:35796115-35820495	30.9781	50.2636	0.698264	1.43485	0.00045	0.0107112
MCM2	minichromosome maintenance complex component 2	chr3:127317199-127341278	17.309	28.4259	0.715682	1.42391	0.0004	0.00979736
MFAP4	microfibrillar-associated protein 4	chr17:19240866-19290532	81.9444	158.426	0.951095	1.42379	0.001	0.0203575
SLC29A1	solute carrier family 29 (equilibrative nucleoside transporter), member 1	chr6:44187241-44201888	9.71509	17.3736	0.838593	1.41631	0.00025	0.00659304
PRKG2	protein kinase, cGMP-dependent, type II	chr4:82009836-82126215	2.89648	5.77588	0.995737	1.40654	0.0003	0.00765082
ST6GALNAC6	ST6 (alpha-N-acetyl-neuraminyl-2,3-beta-galactosyl-1,3)-N-acetylgalactosaminide alpha-2,6-sialyltransferase 6	chr9:130647600-130661871	24.5327	38.4949	0.649962	1.40103	0.0001	0.00310468
SGCG	sarcoglycan, gamma (35kDa dystrophin-associated glycoprotein)	chr13:23755059-23899304	1.72855	5.39891	1.64311	1.40062	0.00015	0.00442048
PTGER2	prostaglandin E receptor 2 (subtype EP2), 53kDa	chr14:52781015-52795322	2.25561	5.30948	1.23505	1.39552	0.00055	0.0125446
SCD	stearoyl-CoA desaturase (delta-9-desaturase)	chr10:102106771-102124588	45.6581	78.9933	0.790858	1.3925	0.00065	0.0144699
PKDCC	protein kinase domain containing, cytoplasmic	chr2:42275160-42285668	2.60005	5.68205	1.12787	1.38903	0.0002	0.00560906
SERPING1	serpin peptidase inhibitor, clade G (C1 inhibitor), member 1	chr11:57365026-57382326	69.0387	110.4	0.677265	1.37495	0.00055	0.0125446
MCM3	minichromosome maintenance complex component 3	chr6:52128811-52149679	23.1338	37.3376	0.690628	1.37412	0.0004	0.00979736
EMP1	epithelial membrane protein 1	chr12:13349601-13369708	218.182	399.472	0.872559	1.36351	0.0002	0.00560906
GPAT2	glycerol-3-phosphate acyltransferase 2, mitochondrial	chr2:96676298-96700727	1.97197	4.88038	1.30736	1.36292	0.0029	0.046415
LINC00341	long intergenic non-protein coding RNA 341	chr14:95873603-95876427	2.85289	5.49576	0.945894	1.35534	0.00065	0.0144699
ALDH1B1	aldehyde dehydrogenase 1 family, member B1	chr9:38392660-38398662	9.53905	15.634	0.712766	1.35518	0.00045	0.0107112
RHOB	ras homolog family member B	chr2:20646834-20649201	23.7697	38.579	0.698693	1.35263	0.0006	0.0134862
NPAS1	neuronal PAS domain protein 1	chr19:47524142-47549017	2.33894	5.9989	1.35884	1.34834	0.0017	0.0311264
MYC	v-myc avian myelocytomatosis viral oncogene homolog	chr8:128748314-128753680	33.6849	53.4774	0.666825	1.34613	0.00025	0.00659304
DUSP6	dual specificity phosphatase 6	chr12:89741836-89746296	14.0055	23.5481	0.749616	1.34334	0.00085	0.0179331
CORO2B	coronin, actin binding protein, 2B	chr15:68871307-69020144	6.57416	11.2662	0.777118	1.34143	0.00065	0.0144699
NPM3	nucleophosmin/nucleoplasmin 3	chr10:103541081-103543170	16.7151	29.8093	0.834609	1.34056	0.00085	0.0179331
CIRBP	cold inducible RNA binding protein	chr19:1267469-1274809	50.7729	80.573	0.666238	1.34048	0.0008	0.017151
WDR76	WD repeat domain 76	chr15:44119111-44160617	7.81933	12.758	0.706283	1.33086	0.0003	0.00765082
ACVR2A	activin A receptor, type IIA	chr2:148602569-149271044	1.42685	4.55995	1.67619	1.32567	0.0018	0.0322575
SPOCK1	sparc/osteonectin, cwcv and kazal-like domains proteoglycan (testican) 1	chr5:136310986-136835018	34.7148	58.9637	0.764277	1.32204	0.0007	0.0153983
NOTCH3	notch 3	chr19:15270443-15311792	3.1872	5.63495	0.822115	1.32121	0.00075	0.0163433
PCK2	phosphoenolpyruvate carboxykinase 2 (mitochondrial)	chr14:24563482-24573339	31.249	50.7023	0.698242	1.32052	0.0008	0.017151
FIBIN	fin bud initiation factor homolog (zebrafish)	chr11:27015627-27018632	16.6018	27.5105	0.728646	1.31897	0.00055	0.0125446
DCTPP1	dCTP pyrophosphatase 1	chr16:30435018-30441373	13.4919	23.7305	0.814651	1.30572	0.00075	0.0163433
LRRN4CL	LRRN4 C-terminal like	chr11:62453873-62457371	11.2257	18.2796	0.703427	1.30185	0.00085	0.0179331
RUNX3	runt-related transcription factor 3	chr1:25226001-25291501	2.18073	4.16317	0.932867	1.29941	0.0006	0.0134862
EGR1	early growth response 1	chr5:137801180-137805004	90.6988	158.573	0.805993	1.29591	0.00125	0.0246888
HNMT	histamine N-methyltransferase	chr2:138721807-138773934	2.56889	5.63696	1.13377	1.28727	0.0001	0.00310468
C6orf48	chromosome 6 open reading frame 48	chr6:31802692-31807541	114.419	174.369	0.607815	1.28156	0.00095	0.0196411
RMI2	RecQ mediated genome instability 2	chr16:11439310-11445617	10.1838	18.3745	0.851433	1.27962	0.00075	0.0163433
GUCY1B3	guanylate cyclase 1, soluble, beta 3	chr4:156680125-156728783	2.45267	4.57338	0.898904	1.27873	0.0013	0.0254061
ERAP2	endoplasmic reticulum aminopeptidase 2	chr5:96211643-96255406	7.02665	12.1256	0.787149	1.27378	0.00165	0.0304512
GPT2	glutamic pyruvate transaminase (alanine aminotransferase) 2	chr16:46918307-46965201	6.44896	10.4871	0.70148	1.27135	0.0009	0.0187325
VGLL3	vestigial-like family member 3	chr3:86987122-87040257	24.7965	39.7208	0.679757	1.26705	0.001	0.0203575
EMG1	EMG1 N1-specific pseudouridine methyltransferase	chr12:7079943-7085165	13.7199	23.2997	0.764041	1.26619	0.0008	0.017151
OXCT1	3-oxoacid CoA transferase 1	chr5:41730166-41870791	15.6744	23.7121	0.597211	1.25988	0.0013	0.0254061
C4orf32	chromosome 4 open reading frame 32	chr4:113066552-113110237	4.51859	8.00953	0.825844	1.25397	0.00145	0.0274701
FKBP1AP1	FK506 binding protein 1A, 12kDa pseudogene 1	chr19:58336666-58338830	2.74686	6.08452	1.14736	1.25266	0.0016	0.0296463
EPS8	epidermal growth factor receptor pathway substrate 8	chr12:15773074-15942510	22.8759	35.2927	0.625543	1.24764	0.0008	0.017151
TEAD4	TEA domain family member 4	chr12:3068477-3149842	4.25767	8.01638	0.912888	1.23494	0.0024	0.0406555
CCDC8	coiled-coil domain containing 8	chr19:46913585-46916919	4.62907	7.74989	0.743454	1.22816	0.00105	0.0211895
IL4R	interleukin 4 receptor	chr16:27325229-27376099	9.17754	14.1305	0.622628	1.22717	0.00195	0.0346116
MED13L	mediator complex subunit 13-like	chr12:116396380-116714991	12.0304	17.9754	0.579342	1.22632	0.00085	0.0179331
BOC	BOC cell adhesion associated, oncogene regulated	chr3:112931374-113160361	6.76907	10.9753	0.697235	1.22295	0.0015	0.0283595
POLR2G	polymerase (RNA) II (DNA directed) polypeptide G	chr11:62529010-62534187	26.7121	42.4622	0.668686	1.22086	0.0018	0.0322575
STS	steroid sulfatase (microsomal), isozyme S	chrX:7137471-7272682	7.90679	12.0433	0.60707	1.21815	0.0016	0.0296463
FBXO17	F-box protein 17	chr19:39432041-39466380	6.74808	11.1561	0.725288	1.21666	0.00235	0.0401012
CPZ	carboxypeptidase Z	chr4:8594386-8621488	3.35009	6.60348	0.979028	1.21391	0.0024	0.0406555
CYB5R2	cytochrome b5 reductase 2	chr11:7686325-7694821	6.72877	11.7895	0.809091	1.21362	0.00155	0.029068
LNX1	ligand of numb-protein X 1, E3 ubiquitin protein ligase	chr4:54326436-54457753	3.72216	6.51371	0.807341	1.21347	0.0018	0.0322575
ADCY7	adenylate cyclase 7	chr16:50321822-50352043	12.4257	18.6136	0.583023	1.21309	0.0018	0.0322575
RBM3	RNA binding motif (RNP1, RRM) protein 3	chrX:48432740-48439553	45.8915	69.3244	0.595135	1.20867	0.0021	0.0365062
PCDH18	protocadherin 18	chr4:138440073-138453629	34.4354	54.4386	0.660737	1.20571	0.0013	0.0254061
CBS	cystathionine-beta-synthase	chr21:44473300-44496472	18.5845	29.095	0.646672	1.20241	0.0017	0.0311264
CTGF	connective tissue growth factor	chr6:132269316-132272518	164.962	309.731	0.90888	1.20008	0.00145	0.0274701
PHF17	jade family PHD finger, JADE1	chr4:129730778-129796379	5.65146	8.75812	0.631998	1.19585	0.0016	0.0296463
PYCR1	pyrroline-5-carboxylate reductase 1	chr17:79890266-79894968	41.3121	62.2408	0.591296	1.19575	0.00175	0.0317911
CTDSPL	CTD (carboxy-terminal domain, RNA polymerase II, polypeptide A) small phosphatase-like	chr3:37903668-38025960	8.63884	13.0524	0.595404	1.19334	0.00205	0.035771
FMOD	fibromodulin	chr1:203309751-203320289	16.7831	26.9133	0.681314	1.19321	0.00175	0.0317911
FN3KRP	fructosamine 3 kinase related protein	chr17:80674581-80685893	15.1848	23.5332	0.632067	1.1927	0.00195	0.0346116
ETV5	ets variant 5	chr3:185764105-185826901	13.6061	20.1505	0.566562	1.18639	0.00175	0.0317911
RPL22L1	ribosomal protein L22-like 1	chr3:170582664-170588045	25.0227	37.5855	0.586942	1.18513	0.0018	0.0322575
CDC42EP1	CDC42 effector protein (Rho GTPase binding) 1	chr22:37956470-37965410	33.6941	50.4236	0.581603	1.1841	0.00205	0.035771
DPT	dermatopontin	chr1:168664694-168698442	32.8601	53.9075	0.714149	1.18349	0.0019	0.0338536
MBOAT2	membrane bound O-acyltransferase domain containing 2	chr2:8996700-9143876	8.28652	12.7188	0.61812	1.18217	0.0018	0.0322575
ELK4	ELK4, ETS-domain protein (SRF accessory protein 1)	chr1:205577070-205602000	5.88285	8.75095	0.572923	1.18178	0.0016	0.0296463
ISLR	immunoglobulin superfamily containing leucine-rich repeat	chr15:74466086-74469212	153.593	235.964	0.619456	1.17973	0.00205	0.035771
UPP1	uridine phosphorylase 1	chr7:48128354-48148330	11.163	18.2981	0.712967	1.16963	0.0029	0.046415
UHRF1	ubiquitin-like with PHD and ring finger domains 1	chr19:4909509-4962165	25.2148	37.1626	0.55958	1.16864	0.00265	0.0434628
TBX18	T-box 18	chr6:85442215-85473954	5.21181	7.92851	0.605266	1.16724	0.00225	0.0386077
E2F1	E2F transcription factor 1	chr20:32263291-32274210	11.9134	18.3718	0.624907	1.16026	0.00245	0.0413515
UNG	uracil-DNA glycosylase	chr12:109535398-109548798	14.6853	22.2935	0.602254	1.15994	0.0026	0.0429463
JOSD1	Josephin domain containing 1	chr22:39081547-39096459	16.0457	23.3193	0.539332	1.15667	0.0027	0.0438951
MTX3	metaxin 3	chr5:79272538-79287088	4.74287	7.244	0.611026	1.15645	0.0025	0.0419665
RPS18	ribosomal protein S18	chr6:33239851-33244281	1108.05	1765.67	0.672191	1.15458	0.00145	0.0274701
GPR1	G protein-coupled receptor 1	chr2:207040041-207082771	7.61326	12.6699	0.734814	1.14797	0.0027	0.0438951
FAM109B	family with sequence similarity 109, member B	chr22:42470254-42475442	12.1516	18.4833	0.60508	1.14713	0.00235	0.0401012
TYRO3	TYRO3 protein tyrosine kinase	chr15:41851219-41871536	7.90193	11.9151	0.59251	1.13607	0.003	0.0477684
TANGO6	transport and golgi organization 6 homolog (Drosophila)	chr16:68877508-69119085	3.09189	4.87204	0.656038	1.12161	0.0023	0.0393928
ARRDC4	arrestin domain containing 4	chr15:98503932-98517068	4.02124	6.35036	0.659199	1.09476	0.00305	0.0483985
MEGF6	multiple EGF-like-domains 6	chr1:3404505-3528059	7.96695	12.1036	0.603331	1.09287	0.003	0.0477684
PVRL1	poliovirus receptor-related 1 (herpesvirus entry mediator C)	chr11:119508807-119599435	2.29908	3.95881	0.784012	1.03724	0.0027	0.0438951
CBX5	chromobox homolog 5	chr12:54624730-54673915	17.3146	30.6566	0.824206	0.815497	5e-05	0.00171273
GLIS1	GLIS family zinc finger 1	chr1:53971905-54199877	3.93093	2.06286	-0.930222	-1.08604	0.00275	0.0445519
HOXB3	homeobox B3	chr17:46626231-46651810	10.5484	6.86987	-0.618673	-1.10141	0.00255	0.0424985
GTSE1	G-2 and S-phase expressed 1	chr22:46692637-46726707	17.2611	11.4911	-0.587004	-1.11336	0.00285	0.0458519
ATXN2	ataxin 2	chr12:111890017-112037480	14.5292	9.99463	-0.539734	-1.11639	0.00315	0.0499001
CHMP1B	charged multivesicular body protein 1B	chr18:11689013-11908796	23.5527	15.2345	-0.628548	-1.11852	0.003	0.0477684
TWIST1	twist family bHLH transcription factor 1	chr7:19155090-19157295	71.121	48.7518	-0.544818	-1.12782	0.0022	0.0379602
IFI30	interferon, gamma-inducible protein 30	chr19:18284578-18288927	27.9054	17.2183	-0.6966	-1.13427	0.00255	0.0424985
WIPI1	WD repeat domain, phosphoinositide interacting 1	chr17:66417421-66453653	63.59	43.45	-0.549443	-1.14513	0.00275	0.0445519
C17orf49,RNASEK	ribonuclease, RNase K	chr17:6915735-6922973	221.559	147.201	-0.5899	-1.14874	0.0025	0.0419665
KIAA1644	KIAA1644	chr22:44639556-44708731	8.10014	5.24626	-0.626659	-1.15372	0.0028	0.0452042
ABTB2	ankyrin repeat and BTB (POZ) domain containing 2	chr11:34172533-34379555	4.27054	2.50174	-0.771489	-1.1552	0.00175	0.0317911
STARD10	StAR-related lipid transfer (START) domain containing 10	chr11:72465773-72504750	4.39376	2.22453	-0.98196	-1.1558	0.00205	0.035771
CSPG4	chondroitin sulfate proteoglycan 4	chr15:75966662-76005189	28.5399	18.9781	-0.588647	-1.15694	0.0025	0.0419665
GNPTAB	N-acetylglucosamine-1-phosphate transferase, alpha and beta subunits	chr12:102139274-102224645	16.7507	11.4597	-0.547648	-1.16026	0.00265	0.0434628
PXK	PX domain containing serine/threonine kinase	chr3:58318616-58410878	41.5759	28.0678	-0.566836	-1.16399	0.0014	0.0267412
EPB41L1	erythrocyte membrane protein band 4.1-like 1	chr20:34679425-34820721	6.15195	3.93803	-0.643571	-1.16519	0.00285	0.0458519
FAP	fibroblast activation protein, alpha	chr2:163027199-163100045	145.908	97.5507	-0.580835	-1.1666	0.00305	0.0483985
GGH	gamma-glutamyl hydrolase (conjugase, folylpolygammaglutamyl hydrolase)	chr8:63927638-63951610	48.8765	32.6891	-0.580333	-1.16703	0.0028	0.0452042
ATP6V1A	ATPase, H+ transporting, lysosomal 70kDa, V1 subunit A	chr3:113465865-113530905	19.1837	13.0161	-0.559582	-1.16763	0.00155	0.029068
SOX4	SRY (sex determining region Y)-box 4	chr6:21593971-21598849	10.1188	6.19511	-0.707839	-1.16869	0.00265	0.0434628
SAMD9	sterile alpha motif domain containing 9	chr7:92728825-92747336	10.2284	6.83642	-0.58126	-1.17327	0.002	0.0352296
CDCA3	cell division cycle associated 3	chr12:6957971-6960456	26.6548	16.6011	-0.683115	-1.17766	0.00255	0.0424985
ALDH3B1	aldehyde dehydrogenase 3 family, member B1	chr11:67776047-67796743	18.7933	12.1746	-0.626346	-1.17823	0.002	0.0352296
PLCG1	phospholipase C, gamma 1	chr20:39766160-39804357	13.6853	9.28399	-0.559814	-1.18009	0.0026	0.0429463
PRDM1	PR domain containing 1, with ZNF domain	chr6:106534194-106557814	6.90695	4.41822	-0.644582	-1.1807	0.0029	0.046415
GRN	granulin	chr17:42422490-42430470	270.415	176.142	-0.618431	-1.1816	0.00135	0.0260542
HOXC4,HOXC5,HOXC6	homeobox C4	chr12:54410641-54449814	49.0046	32.5052	-0.592248	-1.18199	0.0022	0.0379602
HEPH	hephaestin	chrX:65382432-65487230	14.8155	9.91639	-0.57922	-1.18415	0.00245	0.0413515
BHMT2	betaine--homocysteine S-methyltransferase 2	chr5:78365546-78385897	3.97797	2.11429	-0.911864	-1.18581	0.0026	0.0429463
TRIM5	tripartite motif containing 5	chr11:5684424-5706339	9.67507	6.19984	-0.642041	-1.18785	0.0027	0.0438951
ECM1	extracellular matrix protein 1	chr1:150480486-150486265	149.963	99.0728	-0.598046	-1.19959	0.0016	0.0296463
MYL9	myosin, light chain 9, regulatory	chr20:35169886-35178226	498.638	305.07	-0.708856	-1.19969	0.00215	0.0372359
CRIM1	cysteine rich transmembrane BMP regulator 1 (chordin-like)	chr2:36583369-36778278	103.22	64.5286	-0.677717	-1.20023	0.00225	0.0386077
TTK	TTK protein kinase	chr6:80714321-80752244	16.6029	10.9671	-0.59825	-1.20199	0.00265	0.0434628
CPED1	cadherin-like and PC-esterase domain containing 1	chr7:120628750-120937498	24.7432	15.8316	-0.644226	-1.20424	0.00205	0.035771
KIF14	kinesin family member 14	chr1:200520624-200589862	6.54096	4.29669	-0.606278	-1.20731	0.00165	0.0304512
ENC1	ectodermal-neural cortex 1 (with BTB domain)	chr5:73923230-73937249	13.7684	8.88912	-0.631249	-1.20794	0.0021	0.0365062
TOM1	target of myb1 (chicken)	chr22:35695267-35743987	18.8469	12.1482	-0.633592	-1.20909	0.00185	0.0330261
STX3	syntaxin 3	chr11:59522531-59573355	3.93358	2.40726	-0.708452	-1.21681	0.0017	0.0311264
CTSA	cathepsin A	chr20:44517110-44541003	218.276	135.164	-0.69144	-1.2172	0.0016	0.0296463
CUTA	cutA divalent cation tolerance homolog (E. coli)	chr6:33384318-33386065	167.961	111.464	-0.591551	-1.21934	0.00255	0.0424985
DYNLRB1	dynein, light chain, roadblock-type 1	chr20:33104203-33128762	175.381	115.512	-0.602449	-1.22043	0.00135	0.0260542
AFF1	AF4/FMR2 family, member 1	chr4:87856153-88062206	9.80302	6.44387	-0.605298	-1.22184	0.002	0.0352296
IGF2BP3	insulin-like growth factor 2 mRNA binding protein 3	chr7:23349827-23509995	7.26585	4.36974	-0.733586	-1.22226	0.0013	0.0254061
CUL4B	cullin 4B	chrX:119658445-119709684	29.0174	19.5834	-0.567292	-1.22446	0.0017	0.0311264
NDUFA3	NADH dehydrogenase (ubiquinone) 1 alpha subcomplex, 3, 9kDa	chr19:54606159-54610281	113.804	64.1862	-0.82622	-1.22469	0.001	0.0203575
FADS3	fatty acid desaturase 3	chr11:61640997-61659006	38.2335	24.5698	-0.637948	-1.22721	0.0009	0.0187325
FAT1	FAT atypical cadherin 1	chr4:187508936-187644987	32.4052	19.7783	-0.712306	-1.22825	0.00225	0.0386077
CBLB	Cbl proto-oncogene B, E3 ubiquitin protein ligase	chr3:105377108-105587887	8.34263	5.2047	-0.680687	-1.22847	0.00135	0.0260542
SLC17A5	solute carrier family 17 (acidic sugar transporter), member 5	chr6:74303101-74363737	21.9045	14.4381	-0.601346	-1.22928	0.00095	0.0196411
MDK	midkine (neurite growth-promoting factor 2)	chr11:46402333-46405387	92.895	58.8721	-0.658017	-1.23419	0.0014	0.0267412
MIF	macrophage migration inhibitory factor (glycosylation-inhibiting factor)	chr22:24235896-24241117	416.164	271.984	-0.613629	-1.24235	0.0007	0.0153983
STAM	signal transducing adaptor molecule (SH3 domain and ITAM motif) 1	chr10:17686123-17758821	16.6484	10.9598	-0.60316	-1.24335	0.00135	0.0260542
MX2	MX dynamin-like GTPase 2	chr21:42733949-42780869	10.24	5.90035	-0.795337	-1.24408	0.0018	0.0322575
AMPH	amphiphysin	chr7:38423296-38671167	7.58233	4.52009	-0.746288	-1.24434	0.00155	0.029068
DYRK1B	dual-specificity tyrosine-(Y)-phosphorylation regulated kinase 1B	chr19:40315989-40324841	6.9989	3.6962	-0.921084	-1.24914	0.0012	0.0238026
HOXB5	homeobox B5	chr17:46667822-46683774	12.7888	4.34067	-1.55889	-1.24986	0.0026	0.0429463
ZFC3H1	zinc finger, C3H1-type containing	chr12:72003378-72074428	7.3013	4.71754	-0.630118	-1.25215	0.00155	0.029068
HIST1H1C	histone cluster 1, H1c	chr6:26055967-26056699	14.2574	6.47714	-1.13828	-1.25235	0.0012	0.0238026
FAM214A	family with sequence similarity 214, member A	chr15:52873517-52970820	5.59969	3.39434	-0.722214	-1.25296	0.0014	0.0267412
ATP6V0E1	ATPase, H+ transporting, lysosomal 9kDa, V0 subunit e1	chr5:172410762-172461900	281.343	185.615	-0.600016	-1.25385	0.0013	0.0254061
PKIG	protein kinase (cAMP-dependent, catalytic) inhibitor gamma	chr20:43160435-43247678	57.5532	36.6928	-0.649399	-1.2553	0.00125	0.0246888
ATP6V1E1	ATPase, H+ transporting, lysosomal 31kDa, V1 subunit E1	chr22:18074902-18111588	76.5357	50.8455	-0.590012	-1.25902	0.00135	0.0260542
MMP14	matrix metallopeptidase 14 (membrane-inserted)	chr14:23305792-23316803	421.675	236.11	-0.836675	-1.26104	0.00145	0.0274701
TRIM22	tripartite motif containing 22	chr11:5710816-5732093	27.8413	18.2289	-0.610997	-1.26294	0.0014	0.0267412
TAPBP,ZBTB22	TAP binding protein (tapasin)	chr6:33267471-33285719	50.8311	32.2204	-0.657738	-1.26594	0.001	0.0203575
ALCAM	activated leukocyte cell adhesion molecule	chr3:105085556-105295757	47.4591	29.5455	-0.683745	-1.26886	0.00085	0.0179331
C5orf15	chromosome 5 open reading frame 15	chr5:133291197-133304406	59.4476	39.418	-0.592766	-1.27119	0.0011	0.0220071
UQCR10	ubiquinol-cytochrome c reductase, complex III subunit X	chr22:30163357-30166402	58.7506	37.4613	-0.649205	-1.27124	0.00105	0.0211895
GPNMB	glycoprotein (transmembrane) nmb	chr7:23286315-23314729	295.179	171.63	-0.782288	-1.27211	0.0008	0.017151
KIF20B	kinesin family member 20B	chr10:91461366-91534700	11.8309	7.83719	-0.594154	-1.27532	0.00215	0.0372359
HMMR	hyaluronan-mediated motility receptor (RHAMM)	chr5:162887516-162918953	19.0595	12.3836	-0.622072	-1.28048	0.0024	0.0406555
MAPK8IP3	mitogen-activated protein kinase 8 interacting protein 3	chr16:1756220-1820318	3.80439	2.13879	-0.830871	-1.28095	0.001	0.0203575
PVRL3	poliovirus receptor-related 3	chr3:110790605-110913016	48.3844	29.6024	-0.708825	-1.28249	0.0008	0.017151
NFIL3	nuclear factor, interleukin 3 regulated	chr9:94171326-94186144	16.0224	9.83934	-0.703456	-1.28259	0.00055	0.0125446
ABLIM3	actin binding LIM protein family, member 3	chr5:148521053-148639999	29.3078	17.3736	-0.754386	-1.28338	0.00135	0.0260542
KNSTRN	kinetochore-localized astrin/SPAG5 binding protein	chr15:40674921-40686489	19.0939	11.9191	-0.679829	-1.28566	0.001	0.0203575
EPDR1	ependymin related 1	chr7:37960162-37991542	23.9935	13.9206	-0.785425	-1.28634	0.00105	0.0211895
WBP2	WW domain binding protein 2	chr17:73841779-73851501	36.1616	23.0141	-0.651943	-1.28974	0.00105	0.0211895
TP53INP2	tumor protein p53 inducible nuclear protein 2	chr20:33292147-33301237	9.05533	5.44783	-0.733085	-1.29258	0.0009	0.0187325
PLK1	polo-like kinase 1	chr16:23690200-23724821	36.078	22.5163	-0.680149	-1.29431	0.0007	0.0153983
MAGED1	melanoma antigen family D, 1	chrX:51546154-51645450	157.106	99.6412	-0.656929	-1.29874	0.00075	0.0163433
NRIP3	nuclear receptor interacting protein 3	chr11:9002122-9025596	5.5234	3.11917	-0.824395	-1.29952	0.0004	0.00979736
NDUFA7	NADH dehydrogenase (ubiquinone) 1 alpha subcomplex, 7, 14.5kDa	chr19:8376183-8386280	46.5866	25.0496	-0.895127	-1.30445	0.00115	0.0229087
LEPREL1	prolyl 3-hydroxylase 2, P3H2	chr3:189674516-189840226	4.84521	2.45619	-0.980134	-1.31137	0.0011	0.0220071
NCEH1	neutral cholesterol ester hydrolase 1	chr3:172348434-172429008	17.0804	10.6229	-0.685162	-1.31154	0.00095	0.0196411
CIT	citron rho-interacting serine/threonine kinase	chr12:120123594-120315095	11.3744	7.14692	-0.670391	-1.31391	0.0009	0.0187325
MYO18A,TIAF1	myosin XVIIIA	chr17:27400527-27507407	10.8372	6.95149	-0.640599	-1.3158	0.0003	0.00765082
CCL7	chemokine (C-C motif) ligand 7	chr17:32597234-32599261	3.76806	1.14293	-1.72108	-1.31633	0.00025	0.00659304
POU2F2	POU class 2 homeobox 2	chr19:42590261-42636625	10.4392	5.58434	-0.902552	-1.3165	0.00015	0.00442048
FAM198B	family with sequence similarity 198, member B	chr4:159045731-159094202	16.1846	9.75777	-0.730001	-1.31769	0.0007	0.0153983
GALNT6	polypeptide N-acetylgalactosaminyltransferase 6	chr12:51745832-51909547	8.69024	4.86897	-0.835779	-1.31935	0.00085	0.0179331
DTNA	dystrobrevin, alpha	chr18:32073253-32471808	3.88334	1.60596	-1.27386	-1.32166	0.0024	0.0406555
ITFG1	integrin alpha FG-GAP repeat containing 1	chr16:47189297-47495015	42.3721	27.4938	-0.624011	-1.32416	0.00045	0.0107112
SAT1	spermidine/spermine N1-acetyltransferase 1	chrX:23801274-23804327	47.5412	29.2058	-0.702922	-1.32421	0.0005	0.0116328
C1orf198	chromosome 1 open reading frame 198	chr1:230972864-231005335	52.5874	33.5994	-0.646283	-1.32445	0.00115	0.0229087
HK2	hexokinase 2	chr2:75059781-75120481	9.52495	5.86551	-0.699453	-1.33041	0.0006	0.0134862
DNMBP	dynamin binding protein	chr10:101635333-101769676	9.5243	5.89243	-0.692749	-1.33096	0.0005	0.0116328
DDR1	discoidin domain receptor tyrosine kinase 1	chr6:30851860-30867933	5.57108	2.95324	-0.915659	-1.33222	0.0011	0.0220071
FAM180A	family with sequence similarity 180, member A	chr7:135414345-135433594	61.2575	37.3689	-0.713048	-1.33229	0.0006	0.0134862
VEGFC	vascular endothelial growth factor C	chr4:177604690-177713895	60.0193	37.5935	-0.674943	-1.33285	0.00055	0.0125446
QPCT	glutaminyl-peptide cyclotransferase	chr2:37571752-37600465	26.8988	16.0079	-0.748756	-1.33399	0.0006	0.0134862
RAC2	ras-related C3 botulinum toxin substrate 2 (rho family, small GTP binding protein Rac2)	chr22:37621309-37640305	19.2703	10.507	-0.875021	-1.33869	0.00035	0.00873401
IGF2R	insulin-like growth factor 2 receptor	chr6:160390130-160527583	35.5275	22.1572	-0.68116	-1.34006	0.0003	0.00765082
MEIS1	Meis homeobox 1	chr2:66662531-66799891	5.8874	3.1782	-0.889419	-1.34259	0.001	0.0203575
FAM65C	family with sequence similarity 65, member C	chr20:49202646-49253426	4.74664	2.47027	-0.942241	-1.34553	0.00045	0.0107112
CYP1B1	cytochrome P450, family 1, subfamily B, polypeptide 1	chr2:38294745-38303323	82.839	48.3531	-0.776702	-1.34714	0.0004	0.00979736
TTYH3	tweety family member 3	chr7:2671602-2704436	78.4043	49.9847	-0.649446	-1.35449	0.0005	0.0116328
FAM196B	family with sequence similarity 196, member B	chr5:169064250-169510386	10.4619	5.58262	-0.906127	-1.35874	0.00085	0.0179331
SKAP2	src kinase associated phosphoprotein 2	chr7:26706687-26904341	11.824	7.21046	-0.713559	-1.36068	0.00045	0.0107112
GM2A	GM2 ganglioside activator	chr5:150632612-150649953	17.4537	10.8978	-0.679498	-1.36076	0.0005	0.0116328
MCOLN1	mucolipin 1	chr19:7587495-7598895	19.5593	11.2783	-0.794309	-1.36704	0.0002	0.00560906
PON2	paraoxonase 2	chr7:95034173-95064384	41.79	26.1873	-0.674288	-1.37235	0.00025	0.00659304
SQSTM1	sequestosome 1	chr5:179224597-179285840	287.223	150.225	-0.935046	-1.37496	0.00035	0.00873401
ATP6V0C	ATPase, H+ transporting, lysosomal 16kDa, V0 subunit c	chr16:2563726-2570224	208.899	130.686	-0.676703	-1.3754	0.00045	0.0107112
BAALC	brain and acute leukemia, cytoplasmic	chr8:104145190-104242533	33.2231	20.6372	-0.686944	-1.37678	0.00025	0.00659304
CCNB2	cyclin B2	chr15:59397283-59417244	39.0341	24.2505	-0.686717	-1.37715	0.0004	0.00979736
CKS2	CDC28 protein kinase regulatory subunit 2	chr9:91926112-91931618	104.293	63.1333	-0.724176	-1.3782	0.0005	0.0116328
TBX3	T-box 3	chr12:115108058-115121969	51.0397	30.6253	-0.736896	-1.38006	0.00055	0.0125446
KRTAP1-5	keratin associated protein 1-5	chr17:39182278-39183454	12.3459	5.20991	-1.2447	-1.38375	0.00025	0.00659304
SPOCD1	SPOC domain containing 1	chr1:32256024-32281580	10.5353	6.31713	-0.737891	-1.38401	0.00035	0.00873401
WNT5A	wingless-type MMTV integration site family, member 5A	chr3:55499742-55521670	70.7279	41.9022	-0.755253	-1.3867	0.00015	0.00442048
MGST1	microsomal glutathione S-transferase 1	chr12:16500075-16530123	224.331	141.699	-0.662798	-1.38695	0.0005	0.0116328
MMP12	matrix metallopeptidase 12 (macrophage elastase)	chr11:102733463-102745764	12.4395	5.78467	-1.10462	-1.38743	0.00035	0.00873401
TDO2	tryptophan 2,3-dioxygenase	chr4:156824844-156841558	3.9325	1.35745	-1.53454	-1.38796	0.0026	0.0429463
ARL6IP1	ADP-ribosylation factor-like 6 interacting protein 1	chr16:18802990-18812857	107.243	67.4652	-0.668671	-1.38804	0.00025	0.00659304
ARPC3	actin related protein 2/3 complex, subunit 3, 21kDa	chr12:110872705-110888158	280.269	181.819	-0.624307	-1.38952	0.00055	0.0125446
SEMA4B	sema domain, immunoglobulin domain (Ig), transmembrane domain (TM) and short cytoplasmic domain, (semaphorin) 4B	chr15:90728151-90772892	3.90203	1.90884	-1.03153	-1.39166	0.0004	0.00979736
PLEKHA2	pleckstrin homology domain containing, family A (phosphoinositide binding specific) member 2	chr8:38758752-38831430	7.0996	4.16436	-0.769645	-1.39587	0.0002	0.00560906
GBP1	guanylate binding protein 1, interferon-inducible	chr1:89517986-89531043	16.1162	9.79271	-0.718728	-1.39843	0.0002	0.00560906
PTGES	prostaglandin E synthase	chr9:132500614-132515344	24.1014	13.5855	-0.827051	-1.3995	0.00025	0.00659304
RSAD2	radical S-adenosyl methionine domain containing 2	chr2:7017795-7038363	5.63437	2.53291	-1.15346	-1.40046	0.0009	0.0187325
SERINC2	serine incorporator 2	chr1:31882411-31907527	26.2251	15.3211	-0.775432	-1.40111	0.00025	0.00659304
IFI44	interferon-induced protein 44	chr1:79115476-79129763	20.5613	11.7842	-0.803078	-1.40118	0.00045	0.0107112
NEXN	nexilin (F actin binding protein)	chr1:78354199-78409578	13.5996	8.25603	-0.720046	-1.40321	0.0003	0.00765082
C3	complement component 3	chr19:6677845-6720662	70.4014	30.1409	-1.22388	-1.40881	0.002	0.0352296
NEK2	NIMA-related kinase 2	chr1:211831598-211848972	12.8655	7.33425	-0.810788	-1.41024	0.0008	0.017151
CKAP2	cytoskeleton associated protein 2	chr13:53029494-53050763	40.6591	24.8416	-0.710822	-1.41443	0.0006	0.0134862
HSPB1	heat shock 27kDa protein 1	chr7:75931874-75933614	523.077	319.558	-0.710946	-1.41864	5e-05	0.00171273
ZMIZ1	zinc finger, MIZ-type containing 1	chr10:80828791-81076285	31.3243	19.32	-0.697191	-1.42794	0.00025	0.00659304
LDB1	LIM domain binding 1	chr10:103867324-103880210	28.5891	17.3561	-0.720018	-1.42835	0.0002	0.00560906
LPXN	leupaxin	chr11:58294343-58345639	89.0771	53.7913	-0.727683	-1.42863	0.0003	0.00765082
CTSK	cathepsin K	chr1:150768683-150780917	783.983	384.561	-1.02761	-1.42941	0.0001	0.00310468
AURKA	aurora kinase A	chr20:54944444-54967351	33.1719	19.9246	-0.735413	-1.43791	0.0007	0.0153983
CYBA	cytochrome b-245, alpha polypeptide	chr16:88709696-88717492	103.166	57.8222	-0.835265	-1.43806	0.0001	0.00310468
GABBR2	gamma-aminobutyric acid (GABA) B receptor, 2	chr9:101050363-101471479	5.57399	3.10335	-0.844885	-1.44196	0.0001	0.00310468
SMYD3	SET and MYND domain containing 3	chr1:245912641-246670644	24.4932	14.0739	-0.799353	-1.44521	0.0001	0.00310468
CNTNAP1	contactin associated protein 1	chr17:40834631-40852011	16.4354	10.0979	-0.702749	-1.44597	0.0004	0.00979736
ZC3H12A	zinc finger CCCH-type containing 12A	chr1:37940118-37949978	8.68752	4.1256	-1.07434	-1.45609	0.00015	0.00442048
CNIH3	cornichon family AMPA receptor auxiliary protein 3	chr1:224804178-224928249	16.7204	9.18289	-0.864588	-1.45657	0.00025	0.00659304
GNG5	guanine nucleotide binding protein (G protein), gamma 5	chr1:84944919-84972262	233.89	135.668	-0.785751	-1.45843	0.00045	0.0107112
ID1	inhibitor of DNA binding 1, dominant negative helix-loop-helix protein	chr20:30193085-30194317	78.6921	44.9666	-0.807363	-1.45923	0.0002	0.00560906
OAS1	2'-5'-oligoadenylate synthetase 1, 40/46kDa	chr12:113344738-113357712	11.7347	5.08927	-1.20525	-1.46471	0.0009	0.0187325
ITIH5	inter-alpha-trypsin inhibitor heavy chain family, member 5	chr10:7601231-7708961	8.98893	4.2479	-1.0814	-1.4648	0.00015	0.00442048
RND3	Rho family GTPase 3	chr2:151324706-151344209	295.542	150.79	-0.970826	-1.46569	0.00015	0.00442048
MARCKSL1	MARCKS-like 1	chr1:32799429-32801840	25.5734	13.8165	-0.888255	-1.46577	0.0003	0.00765082
DLGAP5	discs, large (Drosophila) homolog-associated protein 5	chr14:55614833-55658396	21.6608	13.0283	-0.733434	-1.46809	0.00015	0.00442048
ITGA2	integrin, alpha 2 (CD49B, alpha 2 subunit of VLA-2 receptor)	chr5:52285155-52390609	10.7372	5.66087	-0.923527	-1.46855	0.0002	0.00560906
TFPI2	tissue factor pathway inhibitor 2	chr7:93514708-93520303	32.4637	17.8983	-0.859004	-1.47655	0.00015	0.00442048
CD82	CD82 molecule	chr11:44587140-44641315	32.1565	17.3569	-0.889605	-1.47943	0.00025	0.00659304
SLC7A8	solute carrier family 7 (amino acid transporter light chain, L system), member 8	chr14:23594503-23652869	14.4597	8.00241	-0.853532	-1.48032	0.0001	0.00310468
WTAP	Wilms tumor 1 associated protein	chr6:160148029-160177352	108.148	63.6324	-0.765177	-1.48261	0.0002	0.00560906
HEXIM1	hexamethylene bis-acetamide inducible 1	chr17:43224683-43229468	14.4217	8.62768	-0.741199	-1.4831	5e-05	0.00171273
SALL1	spalt-like transcription factor 1	chr16:51169885-51185183	4.53815	2.31178	-0.973101	-1.48459	0.00045	0.0107112
DUSP10	dual specificity phosphatase 10	chr1:221874763-221915516	13.4838	7.43645	-0.858542	-1.49094	0.0002	0.00560906
SEZ6L2	seizure related 6 homolog (mouse)-like 2	chr16:29882479-29910585	6.56152	3.18682	-1.04191	-1.49335	0.0005	0.0116328
ASPM	asp (abnormal spindle) homolog, microcephaly associated (Drosophila)	chr1:197053256-197115824	13.1314	7.8568	-0.741002	-1.49593	0.0003	0.00765082
HIST1H2BK	histone cluster 1, H2bk	chr6:27106071-27114637	44.9395	24.1779	-0.894297	-1.50217	5e-05	0.00171273
TNIP1	TNFAIP3 interacting protein 1	chr5:150409503-150467221	46.3515	27.5305	-0.751585	-1.51217	0.0002	0.00560906
LY6K	lymphocyte antigen 6 complex, locus K	chr8:143781528-143808391	9.47974	3.13045	-1.59848	-1.52203	0.00055	0.0125446
HOXB4	homeobox B4	chr17:46652868-46655743	6.01078	2.35023	-1.35475	-1.5247	0.00045	0.0107112
TWIST2	twist family bHLH transcription factor 2	chr2:239756672-239832237	328.524	190.707	-0.784636	-1.52776	0.0002	0.00560906
RSPO3	R-spondin 3	chr6:127440047-127518184	5.51438	2.38774	-1.20755	-1.52897	5e-05	0.00171273
KANK1	KN motif and ankyrin repeat domains 1	chr9:470293-746106	12.5988	7.50125	-0.748077	-1.53228	5e-05	0.00171273
MATN2	matrilin 2	chr8:98881310-99048946	9.83817	5.55311	-0.825094	-1.53418	0.0002	0.00560906
TPST1	tyrosylprotein sulfotransferase 1	chr7:65670258-65825438	27.9069	16.1473	-0.789327	-1.54127	0.0001	0.00310468
NQO1	NAD(P)H dehydrogenase, quinone 1	chr16:69743303-69760533	128.547	73.9892	-0.796912	-1.54194	5e-05	0.00171273
ZNF503	zinc finger protein 503	chr10:77157602-77168740	24.4581	13.4529	-0.862393	-1.55007	0.0002	0.00560906
CENPF	centromere protein F, 350/400kDa	chr1:214776531-214837914	20.7567	12.337	-0.750582	-1.55127	0.0001	0.00310468
SPON2	spondin 2, extracellular matrix protein	chr4:1160720-1202750	192.558	102.724	-0.906519	-1.5544	0.0001	0.00310468
TIPARP	TCDD-inducible poly(ADP-ribose) polymerase	chr3:156390959-156424557	26.5666	15.7602	-0.753323	-1.55567	5e-05	0.00171273
WISP1	WNT1 inducible signaling pathway protein 1	chr8:134203281-134243932	19.6895	11.0507	-0.833296	-1.55612	0.0001	0.00310468
MFGE8	milk fat globule-EGF factor 8 protein	chr15:89441913-89456663	118.364	67.6207	-0.807688	-1.56256	5e-05	0.00171273
PTTG1	pituitary tumor-transforming 1	chr5:159848864-159855746	100.373	55.9007	-0.844437	-1.56335	0.0001	0.00310468
MET	MET proto-oncogene, receptor tyrosine kinase	chr7:116312458-116438440	16.7862	9.80514	-0.775665	-1.56426	5e-05	0.00171273
CPNE7	copine VII	chr16:89642175-89663654	5.21705	2.02179	-1.3676	-1.56649	0.00025	0.00659304
DDX58	DEAD (Asp-Glu-Ala-Asp) box polypeptide 58	chr9:32455299-32526322	8.85878	4.8134	-0.880052	-1.56861	5e-05	0.00171273
PLXNA3	plexin A3	chrX:153686622-153701985	18.6126	11.015	-0.756805	-1.56872	5e-05	0.00171273
FUCA1	fucosidase, alpha-L- 1, tissue	chr1:24171571-24194859	6.08941	2.56509	-1.2473	-1.57218	0.00035	0.00873401
TSPAN13	tetraspanin 13	chr7:16793350-16824161	32.7632	17.7634	-0.883168	-1.5749	0.0001	0.00310468
KIF20A	kinesin family member 20A	chr5:137514416-137549032	30.499	14.1531	-1.10765	-1.57685	0.0014	0.0267412
RPS26	ribosomal protein S26	chr12:56435685-56438007	409.516	241.919	-0.759396	-1.57832	5e-05	0.00171273
CCNG2	cyclin G2	chr4:78078356-78091213	11.3318	6.38654	-0.827267	-1.58259	5e-05	0.00171273
NRP2	neuropilin 2	chr2:206547223-206662857	32.4812	18.6545	-0.800086	-1.58861	5e-05	0.00171273
IFIH1	interferon induced with helicase C domain 1	chr2:163123588-163175218	6.51144	2.99821	-1.11887	-1.59646	0.0003	0.00765082
FTL	ferritin, light polypeptide	chr19:49468565-49470136	6176.51	2333.88	-1.40406	-1.5969	5e-05	0.00171273
IL8	interleukin 8, chemokine (C-X-C motif) ligand 8, CXCL8	chr4:74606222-74609433	396.374	120.387	-1.71919	-1.59715	0.00025	0.00659304
MEG3,MIR770	maternally expressed 3 (non-protein coding)	chr14:101292444-101327360	30.1621	16.2271	-0.894333	-1.59908	0.0003	0.00765082
MLLT11	myeloid/lymphoid or mixed-lineage leukemia (trithorax homolog, Drosophila); translocated to, 11	chr1:151032150-151040973	9.53351	4.49039	-1.08617	-1.60872	5e-05	0.00171273
POPDC3	popeye domain containing 3	chr6:105585561-105627858	20.1095	10.3671	-0.955863	-1.61169	5e-05	0.00171273
EPAS1	endothelial PAS domain protein 1	chr2:46524540-46613842	105.194	57.2418	-0.877918	-1.61319	5e-05	0.00171273
NOV	nephroblastoma overexpressed	chr8:120428551-120436678	11.2966	5.65844	-0.997413	-1.61365	0.00025	0.00659304
NINJ1	ninjurin 1	chr9:95883770-95896570	25.2246	12.4833	-1.01483	-1.61375	5e-05	0.00171273
CRYAB	crystallin, alpha B	chr11:111779349-111782473	142.899	80.6573	-0.825117	-1.61881	5e-05	0.00171273
UCHL1	ubiquitin carboxyl-terminal esterase L1 (ubiquitin thiolesterase)	chr4:41258897-41270446	187.131	103.841	-0.849677	-1.61917	0.00015	0.00442048
KIF18A	kinesin family member 18A	chr11:28042162-28129746	7.43583	3.85714	-0.946964	-1.62111	5e-05	0.00171273
MKX	mohawk homeobox	chr10:27961802-28034778	25.0976	14.2081	-0.820842	-1.62664	5e-05	0.00171273
PLXNC1	plexin C1	chr12:94542498-94701451	17.7187	9.62859	-0.879874	-1.6275	5e-05	0.00171273
HERC6	HECT and RLD domain containing E3 ubiquitin protein ligase family member 6	chr4:89299890-89364249	8.17604	3.84595	-1.08806	-1.62766	5e-05	0.00171273
GRIK2	glutamate receptor, ionotropic, kainate 2	chr6:101846860-102517958	3.77557	1.59972	-1.23888	-1.62802	5e-05	0.00171273
LENG8	leukocyte receptor cluster (LRC) member 8	chr19:54960064-54974894	17.2236	9.33704	-0.883353	-1.62931	0.00015	0.00442048
ABCA1	ATP-binding cassette, sub-family A (ABC1), member 1	chr9:107543283-107690527	11.2864	6.20723	-0.862559	-1.62982	5e-05	0.00171273
CXCL2	chemokine (C-X-C motif) ligand 2	chr4:74962753-74964997	46.637	20.6982	-1.17197	-1.63688	0.00035	0.00873401
SORT1	sortilin 1	chr1:109852187-109940563	3.98647	1.98491	-1.00604	-1.63707	0.0001	0.00310468
SLC22A4	solute carrier family 22 (organic cation/zwitterion transporter), member 4	chr5:131630144-131731306	18.4937	8.78906	-1.07325	-1.63721	5e-05	0.00171273
ASAH1	N-acylsphingosine amidohydrolase (acid ceramidase) 1	chr8:17913924-17942507	69.8447	40.4012	-0.789753	-1.63793	5e-05	0.00171273
NAMPT	nicotinamide phosphoribosyltransferase	chr7:105888731-105925638	47.5224	25.4262	-0.90229	-1.64031	0.0001	0.00310468
C1orf85	chromosome 1 open reading frame 85	chr1:156262477-156265480	52.3796	29.3569	-0.835308	-1.64467	5e-05	0.00171273
DFNA5	deafness, autosomal dominant 5	chr7:24737973-24797639	17.7346	9.56619	-0.890548	-1.65202	5e-05	0.00171273
DPP4	dipeptidyl-peptidase 4	chr2:162848754-162931052	196.354	94.8208	-1.05018	-1.6546	5e-05	0.00171273
ADAMTS5	ADAM metallopeptidase with thrombospondin type 1 motif, 5	chr21:28290230-28339439	5.17007	2.67788	-0.949094	-1.6587	5e-05	0.00171273
NEAT1	nuclear paraspeckle assembly transcript 1 (non-protein coding)	chr11:65190268-65194003	54.9458	30.0221	-0.871981	-1.66207	5e-05	0.00171273
SATB1	SATB homeobox 1	chr3:18389132-18480265	4.61453	2.25433	-1.03348	-1.67263	5e-05	0.00171273
PSG5	pregnancy specific beta-1-glycoprotein 5	chr19:43671894-43690688	138.918	67.5443	-1.04033	-1.673	5e-05	0.00171273
TRIM16L	tripartite motif containing 16-like	chr17:18625401-18639431	4.31951	1.51944	-1.50733	-1.67558	5e-05	0.00171273
OSTM1	osteopetrosis associated transmembrane protein 1	chr6:108362612-108395941	19.3829	11.0486	-0.810916	-1.67735	5e-05	0.00171273
MAFB	v-maf avian musculoaponeurotic fibrosarcoma oncogene homolog B	chr20:39314516-39317876	10.8799	5.10642	-1.09128	-1.68039	5e-05	0.00171273
GBA	glucosidase, beta, acid	chr1:155204238-155214653	44.9892	25.9244	-0.795271	-1.68108	5e-05	0.00171273
PLA2G4C	phospholipase A2, group IVC (cytosolic, calcium-independent)	chr19:48551099-48614109	4.66291	1.70727	-1.44954	-1.68429	5e-05	0.00171273
MOK	MOK protein kinase	chr14:102690833-102771537	6.78802	2.52809	-1.42494	-1.68739	0.0003	0.00765082
ANTXR1	anthrax toxin receptor 1	chr2:69240275-69476459	152.614	68.6732	-1.15207	-1.68844	5e-05	0.00171273
ITGA6	integrin, alpha 6	chr2:173292313-173371181	17.4909	9.23586	-0.921284	-1.69016	5e-05	0.00171273
NABP1	nucleic acid binding protein 1	chr2:192542797-192553248	11.4316	5.93925	-0.944677	-1.69283	5e-05	0.00171273
MID1	midline 1	chrX:10413349-10851809	8.12256	4.2643	-0.929625	-1.69308	5e-05	0.00171273
SMPD1	sphingomyelin phosphodiesterase 1, acid lysosomal	chr11:6411643-6416228	75.1612	42.6811	-0.816391	-1.70033	5e-05	0.00171273
STC2	stanniocalcin 2	chr5:172741725-172756506	118.724	57.3271	-1.05032	-1.70085	5e-05	0.00171273
TNFAIP6	tumor necrosis factor, alpha-induced protein 6	chr2:152214105-152236562	36.8257	18.4828	-0.994531	-1.70194	5e-05	0.00171273
RHOQ	ras homolog family member Q	chr2:46769866-46844251	48.3608	25.7307	-0.910346	-1.70748	5e-05	0.00171273
IFITM1	interferon induced transmembrane protein 1	chr11:313990-315272	180.942	96.9664	-0.899974	-1.70776	5e-05	0.00171273
RGS3	regulator of G-protein signaling 3	chr9:116207008-116360023	60.3956	32.4094	-0.898033	-1.70794	5e-05	0.00171273
IER3	immediate early response 3	chr6:30710975-30712327	131.688	70.5716	-0.899962	-1.71677	5e-05	0.00171273
CDCP1	CUB domain containing protein 1	chr3:45123768-45187914	10.7256	5.21254	-1.041	-1.72302	5e-05	0.00171273
OAS2	2'-5'-oligoadenylate synthetase 2, 69/71kDa	chr12:113416273-113449528	17.0146	8.07911	-1.0745	-1.72688	0.0002	0.00560906
IFIT2	interferon-induced protein with tetratricopeptide repeats 2	chr10:91061705-91069033	7.43265	3.45483	-1.10526	-1.72874	5e-05	0.00171273
SAMD9L	sterile alpha motif domain containing 9-like	chr7:92759367-92777680	10.5962	5.81661	-0.865302	-1.73479	5e-05	0.00171273
MTRNR2L10	MT-RNR2-like 10	chrX:55207823-55208944	29.0278	13.6159	-1.09215	-1.763	5e-05	0.00171273
C9orf47,S1PR3	chromosome 9 open reading frame 47	chr9:91605777-91620069	32.1078	15.6023	-1.04116	-1.76918	5e-05	0.00171273
NFKBIA	nuclear factor of kappa light polypeptide gene enhancer in B-cells inhibitor, alpha	chr14:35870715-35873960	73.8151	34.9321	-1.07936	-1.77193	5e-05	0.00171273
CSF3	colony stimulating factor 3 (granulocyte)	chr17:38171613-38174066	7.94791	1.92182	-2.0481	-1.7841	0.00185	0.0330261
SOD2	superoxide dismutase 2, mitochondrial	chr6:160100148-160114353	572.027	213.316	-1.42309	-1.79165	5e-05	0.00171273
PPP1R3C	protein phosphatase 1, regulatory subunit 3C	chr10:93388196-93392858	30.9589	14.3001	-1.11433	-1.7944	5e-05	0.00171273
NIPAL3	NIPA-like domain containing 3	chr1:24742244-24799473	23.0097	11.8208	-0.960919	-1.79744	5e-05	0.00171273
CCNB1	cyclin B1	chr5:68462836-68474070	57.2955	30.8194	-0.894586	-1.80815	5e-05	0.00171273
ID3	inhibitor of DNA binding 3, dominant negative helix-loop-helix protein	chr1:23884420-23886285	77.5656	37.1395	-1.06246	-1.81617	5e-05	0.00171273
ME1	malic enzyme 1, NADP(+)-dependent, cytosolic	chr6:83920109-84140938	13.8462	7.20598	-0.942227	-1.81988	5e-05	0.00171273
SELM		chr22:31500762-31503551	228.758	123.561	-0.888597	-1.82925	5e-05	0.00171273
MEX3B	mex-3 RNA binding family member B	chr15:82334118-82338484	4.80064	1.71052	-1.48879	-1.83173	5e-05	0.00171273
BMP2	bone morphogenetic protein 2	chr20:6748744-6760910	4.15297	1.20348	-1.78693	-1.83187	5e-05	0.00171273
KRTAP2-3	keratin associated protein 2-3	chr17:39215492-39216344	21.84	6.02094	-1.85891	-1.84842	0.0001	0.00310468
SEMA5A	sema domain, seven thrombospondin repeats (type 1 and type 1-like), transmembrane domain (TM) and short cytoplasmic domain, (semaphorin) 5A	chr5:9035137-9546233	20.9462	10.7658	-0.960235	-1.85445	5e-05	0.00171273
AGRN	agrin	chr1:955502-991499	25.0399	12.5131	-1.00079	-1.85725	5e-05	0.00171273
PCDH10	protocadherin 10	chr4:134070469-134112732	5.30817	1.63596	-1.69808	-1.86647	5e-05	0.00171273
HOXB7	homeobox B7	chr17:46684594-46688383	16.3289	6.51789	-1.32495	-1.8707	5e-05	0.00171273
SFRP1	secreted frizzled-related protein 1	chr8:41119475-41166990	8.42286	3.7447	-1.16946	-1.87495	5e-05	0.00171273
SERPINB2	serpin peptidase inhibitor, clade B (ovalbumin), member 2	chr18:61554938-61571124	274.993	70.1176	-1.97154	-1.88954	5e-05	0.00171273
CENPE	centromere protein E, 312kDa	chr4:104026962-104119566	12.759	6.97298	-0.871668	-1.90272	5e-05	0.00171273
HDAC9	histone deacetylase 9	chr7:18126571-19036992	5.76443	2.34415	-1.29811	-1.90738	0.00015	0.00442048
DUSP4	dual specificity phosphatase 4	chr8:29190578-29208267	5.52785	2.3144	-1.25608	-1.92144	5e-05	0.00171273
TPP1	tripeptidyl peptidase I	chr11:6633996-6640692	102.417	52.0415	-0.976724	-1.92468	5e-05	0.00171273
NTN1	netrin 1	chr17:8924858-9147317	15.5786	7.53398	-1.04808	-1.92634	5e-05	0.00171273
PLXNB3	plexin B3	chrX:153029650-153044801	3.79146	1.37914	-1.45899	-1.93082	5e-05	0.00171273
TANC1	tetratricopeptide repeat, ankyrin repeat and coiled-coil containing 1	chr2:159825145-160089170	8.97173	4.61229	-0.959902	-1.93612	5e-05	0.00171273
CRISPLD2	cysteine-rich secretory protein LCCL domain containing 2	chr16:84853586-84943116	41.2687	21.2235	-0.959383	-1.93886	5e-05	0.00171273
IL24	interleukin 24	chr1:207070787-207095378	4.92689	0.49947	-3.30221	-1.95631	0.0027	0.0438951
NEU1	sialidase 1 (lysosomal sialidase)	chr6:31826828-31830709	28.0175	13.6831	-1.03393	-1.96123	5e-05	0.00171273
PRUNE2	prune homolog 2 (Drosophila)	chr9:79226291-79521003	3.60733	1.5391	-1.22885	-1.96723	5e-05	0.00171273
IFIT3	interferon-induced protein with tetratricopeptide repeats 3	chr10:91087601-91100725	36.5286	16.9656	-1.10641	-1.97417	5e-05	0.00171273
BDNF	brain-derived neurotrophic factor	chr11:27528398-27743605	5.06448	1.81416	-1.48111	-1.98588	5e-05	0.00171273
IGFBP5	insulin-like growth factor binding protein 5	chr2:217536827-217560272	67.7475	18.5986	-1.86497	-1.99343	5e-05	0.00171273
TMEM132A	transmembrane protein 132A	chr11:60691912-60719257	25.9266	10.2975	-1.33213	-2.03518	5e-05	0.00171273
C8orf4	chromosome 8 open reading frame 4	chr8:40010986-40012827	5.54535	1.53927	-1.84903	-2.03724	5e-05	0.00171273
PLOD2	procollagen-lysine, 2-oxoglutarate 5-dioxygenase 2	chr3:145787227-145879282	95.6205	46.3621	-1.04437	-2.04467	5e-05	0.00171273
GNG2	guanine nucleotide binding protein (G protein), gamma 2	chr14:52327021-52436518	19.189	9.38966	-1.03114	-2.04771	5e-05	0.00171273
HMOX1	heme oxygenase (decycling) 1	chr22:35777059-35790207	136.304	65.2394	-1.06301	-2.08371	5e-05	0.00171273
F2RL2	coagulation factor II (thrombin) receptor-like 2	chr5:75699148-76003957	6.66598	2.05818	-1.69545	-2.09072	5e-05	0.00171273
STMN2	stathmin 2	chr8:80523048-80578410	30.0427	10.3674	-1.53496	-2.11546	5e-05	0.00171273
RBM24	RNA binding motif protein 24	chr6:17281808-17294099	4.94221	1.18187	-2.06408	-2.11564	5e-05	0.00171273
UAP1L1	UDP-N-acetylglucosamine pyrophosphorylase 1 like 1	chr9:139971952-139978990	14.6331	6.33095	-1.20874	-2.11777	5e-05	0.00171273
FOXQ1	forkhead box Q1	chr6:1312674-1314993	10.611	2.61575	-2.02026	-2.1306	5e-05	0.00171273
HSPB8	heat shock 22kDa protein 8	chr12:119616594-119632551	8.07636	2.18171	-1.88825	-2.15033	5e-05	0.00171273
AMPD3	adenosine monophosphate deaminase 3	chr11:10471867-10529126	13.2536	5.45559	-1.28058	-2.1514	5e-05	0.00171273
KCNQ5	potassium voltage-gated channel, KQT-like subfamily, member 5	chr6:73331570-73908573	4.56789	1.55532	-1.55432	-2.17431	5e-05	0.00171273
IFI27	interferon, alpha-inducible protein 27	chr14:94577078-94583033	70.5743	21.9521	-1.68479	-2.17778	5e-05	0.00171273
MX1	MX dynamin-like GTPase 1	chr21:42792519-42831141	40.5164	14.5446	-1.47802	-2.18008	5e-05	0.00171273
PTN	pleiotrophin	chr7:136912091-137028546	19.6939	7.76636	-1.34244	-2.18535	5e-05	0.00171273
CXCL6	chemokine (C-X-C motif) ligand 6	chr4:74702272-74704477	297.009	75.1466	-1.98273	-2.20771	5e-05	0.00171273
BDKRB1	bradykinin receptor B1	chr14:96722546-96731100	35.5302	12.3287	-1.52703	-2.22924	5e-05	0.00171273
HSPB7	heat shock 27kDa protein family, member 7 (cardiovascular)	chr1:16340522-16345285	32.9461	11.406	-1.53032	-2.23106	5e-05	0.00171273
EDN1	endothelin 1	chr6:12290528-12297427	4.61177	1.04079	-2.14763	-2.23261	5e-05	0.00171273
COL7A1	collagen, type VII, alpha 1	chr3:48601505-48632593	18.8378	7.95935	-1.24291	-2.23904	5e-05	0.00171273
SYNPO2	synaptopodin 2	chr4:119809995-119982402	12.1539	4.03476	-1.59086	-2.26358	5e-05	0.00171273
ARL4C	ADP-ribosylation factor-like 4C	chr2:235401685-235405693	25.7728	11.4332	-1.17263	-2.26981	5e-05	0.00171273
PHLDA1	pleckstrin homology-like domain, family A, member 1	chr12:76419226-76425556	65.9757	27.8529	-1.24411	-2.27014	5e-05	0.00171273
OXTR	oxytocin receptor	chr3:8792094-8811300	12.5104	4.08536	-1.6146	-2.27398	5e-05	0.00171273
HOXB8	homeobox B8	chr17:46689707-46692301	7.1868	1.54785	-2.21509	-2.28588	5e-05	0.00171273
PDE4B	phosphodiesterase 4B, cAMP-specific	chr1:66258192-66840262	4.71314	1.47393	-1.67703	-2.29015	5e-05	0.00171273
TGM2	transglutaminase 2	chr20:36756863-36793700	27.8586	9.32296	-1.57926	-2.29996	5e-05	0.00171273
FBXO32	F-box protein 32	chr8:124510126-124553493	10.1518	4.14264	-1.29311	-2.30076	5e-05	0.00171273
NCAM1	neural cell adhesion molecule 1	chr11:112831968-113149158	5.49416	2.04162	-1.42818	-2.31067	5e-05	0.00171273
IFI6	interferon, alpha-inducible protein 6	chr1:27992571-27998724	1033.91	335.852	-1.62221	-2.31946	5e-05	0.00171273
C15orf52	chromosome 15 open reading frame 52	chr15:40623652-40633168	8.14806	3.19659	-1.34992	-2.32527	5e-05	0.00171273
ITGA3	integrin, alpha 3 (antigen CD49C, alpha 3 subunit of VLA-3 receptor)	chr17:48133339-48167849	42.6049	17.2078	-1.30795	-2.32665	5e-05	0.00171273
EMB	embigin	chr5:49692030-49737234	5.32412	1.3988	-1.92835	-2.33795	5e-05	0.00171273
CXCL3	chemokine (C-X-C motif) ligand 3	chr4:74902311-74904490	57.3638	17.5522	-1.70849	-2.34316	5e-05	0.00171273
ANGPT1	angiopoietin 1	chr8:108261709-108510254	15.6119	6.79225	-1.20069	-2.369	5e-05	0.00171273
IFIT1	interferon-induced protein with tetratricopeptide repeats 1	chr10:91152302-91166244	14.3218	4.73733	-1.59607	-2.39646	5e-05	0.00171273
AKR1B1	aldo-keto reductase family 1, member B1 (aldose reductase)	chr7:134127106-134143888	248.155	93.1638	-1.4134	-2.39798	5e-05	0.00171273
TMEM158	transmembrane protein 158 (gene/pseudogene)	chr3:45265955-45267814	129.275	49.2369	-1.39262	-2.4014	5e-05	0.00171273
NRG1	neuregulin 1	chr8:31497267-32622558	24.1385	9.5689	-1.33491	-2.40208	5e-05	0.00171273
CTSS	cathepsin S	chr1:150702671-150738433	10.0575	3.01163	-1.73966	-2.41143	5e-05	0.00171273
WNT16	wingless-type MMTV integration site family, member 16	chr7:120965420-120981158	9.98697	2.98179	-1.74387	-2.41425	5e-05	0.00171273
CXCR7	atypical chemokine receptor 3, ACKR3	chr2:237478379-237490994	39.7645	13.456	-1.56323	-2.45633	5e-05	0.00171273
SERPINB7	serpin peptidase inhibitor, clade B (ovalbumin), member 7	chr18:61420280-61472610	30.7516	8.2457	-1.89895	-2.45964	5e-05	0.00171273
SLC16A6	solute carrier family 16, member 6	chr17:66255322-66417000	5.2192	0.639566	-3.02866	-2.52056	0.0011	0.0220071
HSPA2	heat shock 70kDa protein 2	chr14:65007185-65009954	12.0464	3.49645	-1.78464	-2.52283	5e-05	0.00171273
TLE4	transducin-like enhancer of split 4	chr9:82186877-82341656	15.3614	5.5495	-1.46888	-2.54082	5e-05	0.00171273
ID2	inhibitor of DNA binding 2, dominant negative helix-loop-helix protein	chr2:8822112-8824583	98.7685	38.9089	-1.34395	-2.58857	5e-05	0.00171273
TNFRSF21	tumor necrosis factor receptor superfamily, member 21	chr6:47199267-47277680	21.8908	8.08938	-1.43622	-2.59404	5e-05	0.00171273
CCL2	chemokine (C-C motif) ligand 2	chr17:32582295-32584220	363.486	117.935	-1.62391	-2.65746	5e-05	0.00171273
ACTG2	actin, gamma 2, smooth muscle, enteric	chr2:74120092-74146780	19.481	2.7591	-2.8198	-2.66141	5e-05	0.00171273
BST2	bone marrow stromal cell antigen 2	chr19:17513754-17516384	25.4422	3.67536	-2.79127	-2.66321	5e-05	0.00171273
PTPRN	protein tyrosine phosphatase, receptor type, N	chr2:220154344-220174295	10.3223	2.97286	-1.79584	-2.71046	5e-05	0.00171273
LAMB3	laminin, beta 3	chr1:209788217-209825820	12.5786	1.93783	-2.69846	-2.73795	5e-05	0.00171273
LAYN	layilin	chr11:111411232-111432470	46.4454	17.4878	-1.40918	-2.73916	5e-05	0.00171273
PLK2	polo-like kinase 2	chr5:57749809-57755966	17.3023	5.665	-1.61081	-2.7692	5e-05	0.00171273
SLC7A14	solute carrier family 7, member 14	chr3:170177341-170303863	5.54481	1.60663	-1.7871	-2.83153	5e-05	0.00171273
IL1RN	interleukin 1 receptor antagonist	chr2:113875469-113891593	9.37069	0.552854	-4.08319	-2.86953	0.00025	0.00659304
PSG4	pregnancy specific beta-1-glycoprotein 4	chr19:43696853-43709926	30.4792	4.55116	-2.74352	-2.9152	5e-05	0.00171273
GALNT15	polypeptide N-acetylgalactosaminyltransferase 15	chr3:16216183-16271253	7.52922	2.01203	-1.90385	-2.99669	5e-05	0.00171273
ARMC9	armadillo repeat containing 9	chr2:232063293-232238606	32.875	10.1242	-1.69919	-3.02759	5e-05	0.00171273
IL7R	interleukin 7 receptor	chr5:35856976-35879705	26.6381	8.26064	-1.68916	-3.10292	5e-05	0.00171273
LAPTM5	lysosomal protein transmembrane 5	chr1:31205314-31230683	19.3663	1.70439	-3.50622	-3.10395	5e-05	0.00171273
GALNT5	polypeptide N-acetylgalactosaminyltransferase 5	chr2:158114339-158167913	55.8155	18.2548	-1.61239	-3.15825	5e-05	0.00171273
APBB1IP	amyloid beta (A4) precursor protein-binding, family B, member 1 interacting protein	chr10:26727265-26856732	13.4209	2.24939	-2.57687	-3.20232	5e-05	0.00171273
PDE1C	phosphodiesterase 1C, calmodulin-dependent 70kDa	chr7:31792631-32338383	7.4952	0.878355	-3.09309	-3.24387	5e-05	0.00171273
CXCL5	chemokine (C-X-C motif) ligand 5	chr4:74861358-74864416	276.797	25.4332	-3.44404	-3.63632	5e-05	0.00171273
TRIM55	tripartite motif containing 55	chr8:67039277-67087718	5.86655	0.127409	-5.52497	-3.64005	5e-05	0.00171273
G0S2	G0/G1 switch 2	chr1:209848669-209849735	45.4508	2.12764	-4.41698	-3.84805	5e-05	0.00171273
IL1B	interleukin 1, beta	chr2:113587336-113594356	19.4351	0.857082	-4.50309	-3.86164	5e-05	0.00171273
SIM2	single-minded family bHLH transcription factor 2	chr21:38071990-38122510	12.7593	0.21546	-5.88798	-4.73059	5e-05	0.00171273

## Sheet: Null vs control
Gene	Approved Name	Locus	Control	Null	log2(fold_change)	test_stat	p_value	q_value
LAPTM5	lysosomal protein transmembrane 5	chr1:31205314-31230683	19.2929	1.41318	-3.77105	-3.27668	5e-05	0.00292205
ITIH5	inter-alpha-trypsin inhibitor heavy chain family, member 5	chr10:7601231-7708961	8.97508	0.693334	-3.6943	-2.96851	5e-05	0.00292205
NPTX2	neuronal pentraxin II	chr7:98246596-98259181	4.39029	0.527326	-3.05755	-2.27515	5e-05	0.00292205
SFRP2	secreted frizzled-related protein 2	chr4:154701741-154710228	121.265	15.3175	-2.98492	-3.99726	5e-05	0.00292205
PRLR	prolactin receptor	chr5:35048860-35230823	8.02145	1.05832	-2.92209	-2.56153	5e-05	0.00292205
CXCL5	chemokine (C-X-C motif) ligand 5	chr4:74861358-74864416	275.905	37.7244	-2.8706	-2.56917	5e-05	0.00292205
MMP12	matrix metallopeptidase 12 (macrophage elastase)	chr11:102733463-102745764	12.4634	1.78902	-2.80046	-2.91991	5e-05	0.00292205
LY6K	lymphocyte antigen 6 complex, locus K	chr8:143781528-143808391	9.47738	1.48353	-2.67546	-2.1981	0.00035	0.0146362
WNT16	wingless-type MMTV integration site family, member 16	chr7:120965420-120981158	9.98646	1.69262	-2.56071	-3.11576	5e-05	0.00292205
IL1RN	interleukin 1 receptor antagonist	chr2:113875469-113891593	9.41478	1.60944	-2.54837	-2.30274	5e-05	0.00292205
CXCL6	chemokine (C-X-C motif) ligand 6	chr4:74702272-74704477	295.906	52.7638	-2.48752	-2.26286	0.00025	0.0113635
IFI27	interferon, alpha-inducible protein 27	chr14:94577078-94583033	70.3906	12.7234	-2.4679	-2.24406	5e-05	0.00292205
CDCP1	CUB domain containing protein 1	chr3:45123768-45187914	10.7304	1.94715	-2.46227	-3.33426	5e-05	0.00292205
ERAP2	endoplasmic reticulum aminopeptidase 2	chr5:96211643-96255406	7.02837	1.2879	-2.44817	-2.67199	5e-05	0.00292205
FOSB	FBJ murine osteosarcoma viral oncogene homolog B	chr19:45971252-45978437	6.09272	1.19249	-2.35311	-2.59877	5e-05	0.00292205
SBSN	suprabasin	chr19:36014268-36019253	12.706	2.57002	-2.30566	-2.2372	5e-05	0.00292205
ACTG2	actin, gamma 2, smooth muscle, enteric	chr2:74120092-74146780	19.5994	4.19089	-2.22548	-1.89416	5e-05	0.00292205
CSF2	colony stimulating factor 2 (granulocyte-macrophage)	chr5:131409484-131411863	8.32564	1.85673	-2.1648	-1.50654	0.0015	0.0428982
KIAA1644	KIAA1644	chr22:44639556-44708731	8.1121	1.81151	-2.16289	-3.29473	5e-05	0.00292205
SIM2	single-minded family bHLH transcription factor 2	chr21:38071990-38122510	12.7293	2.9436	-2.1125	-1.79591	0.0001	0.00525642
KRBOX1	KRAB box domain containing 1	chr3:42977833-42984283	5.16182	1.20065	-2.10406	-1.56977	0.00045	0.0175687
CCL5	chemokine (C-C motif) ligand 5	chr17:34198495-34207377	4.09836	0.994485	-2.04303	-1.58777	0.00015	0.00738927
RRAD	Ras-related associated with diabetes	chr16:66955581-66959439	6.88288	1.6804	-2.03421	-1.71464	0.00075	0.0263312
SERPINB2	serpin peptidase inhibitor, clade B (ovalbumin), member 2	chr18:61554938-61571124	274.932	68.0829	-2.01371	-2.31581	5e-05	0.00292205
CXCR7	atypical chemokine receptor 3, ACKR3	chr2:237478379-237490994	39.8377	10.5192	-1.92111	-2.74656	5e-05	0.00292205
TMEM158	transmembrane protein 158 (gene/pseudogene)	chr3:45265955-45267814	129.21	35.9856	-1.84423	-2.92434	5e-05	0.00292205
FOXQ1	forkhead box Q1	chr6:1312674-1314993	10.6207	3.12802	-1.76356	-1.80889	0.00045	0.0175687
DENND2A	DENN/MADD domain containing 2A	chr7:140218219-140302342	5.17958	1.53351	-1.75599	-2.03028	5e-05	0.00292205
FOS	FBJ murine osteosarcoma viral oncogene homolog	chr14:75745480-75748937	54.961	16.5092	-1.73513	-2.51469	5e-05	0.00292205
BST2	bone marrow stromal cell antigen 2	chr19:17513754-17516384	25.3678	7.67294	-1.72515	-1.77906	0.0002	0.009409
GALNT15	polypeptide N-acetylgalactosaminyltransferase 15	chr3:16216183-16271253	7.52764	2.331	-1.69125	-2.4266	5e-05	0.00292205
FAM180A	family with sequence similarity 180, member A	chr7:135414345-135433594	61.2242	19.0167	-1.68683	-2.98513	5e-05	0.00292205
DUSP4	dual specificity phosphatase 4	chr8:29190578-29208267	5.53266	1.76739	-1.64635	-2.2896	5e-05	0.00292205
IL8	interleukin 8, chemokine (C-X-C motif) ligand 8, CXCL8	chr4:74606222-74609433	395.386	135.84	-1.54135	-1.86158	5e-05	0.00292205
TNFRSF1B	tumor necrosis factor receptor superfamily, member 1B	chr1:12227059-12269277	4.73414	1.63094	-1.5374	-1.70155	0.0001	0.00525642
LAMB3	laminin, beta 3	chr1:209788217-209825820	12.5304	4.35524	-1.52461	-1.64143	0.00045	0.0175687
NTN1	netrin 1	chr17:8924858-9147317	15.5911	5.44298	-1.51825	-2.58205	5e-05	0.00292205
ATF3	activating transcription factor 3	chr1:212738675-212794119	4.00737	1.40265	-1.5145	-1.4746	0.0015	0.0428982
DUSP1	dual specificity phosphatase 1	chr5:172195092-172198203	89.3286	31.4432	-1.50637	-2.62723	5e-05	0.00292205
MAFB	v-maf avian musculoaponeurotic fibrosarcoma oncogene homolog B	chr20:39314516-39317876	10.8994	3.85673	-1.4988	-2.00115	5e-05	0.00292205
C11orf96	chromosome 11 open reading frame 96	chr11:43964105-43965433	16.1801	5.8279	-1.47317	-1.42757	0.0016	0.0452084
C15orf48	chromosome 15 open reading frame 48	chr15:45722726-45725647	18.3143	6.6694	-1.45734	-1.51748	0.00175	0.0484287
TNFRSF21	tumor necrosis factor receptor superfamily, member 21	chr6:47199267-47277680	21.8952	8.01478	-1.44988	-2.4684	5e-05	0.00292205
E2F1	E2F transcription factor 1	chr20:32263291-32274210	11.9135	4.37006	-1.44687	-2.12094	5e-05	0.00292205
SPON1	spondin 1, extracellular matrix protein	chr11:13984183-14289679	7.32993	2.75394	-1.4123	-1.98686	5e-05	0.00292205
WISP2	WNT1 inducible signaling pathway protein 2	chr20:43343884-43356452	27.8652	10.551	-1.40108	-1.50402	0.0006	0.0223138
SLC7A14	solute carrier family 7, member 14	chr3:170177341-170303863	5.54258	2.11791	-1.38791	-1.98428	5e-05	0.00292205
FAM111B	family with sequence similarity 111, member B	chr11:58874657-58894888	8.44056	3.24416	-1.37949	-1.98868	5e-05	0.00292205
EGR1	early growth response 1	chr5:137801180-137805004	90.5494	35.2699	-1.36027	-2.11639	5e-05	0.00292205
PLXNB3	plexin B3	chrX:153029650-153044801	3.789	1.49985	-1.337	-1.83578	0.0001	0.00525642
GPR68	G protein-coupled receptor 68	chr14:91698875-91720224	13.3334	5.31545	-1.32679	-2.21639	5e-05	0.00292205
KCNMA1	potassium large conductance calcium-activated channel, subfamily M, alpha member 1	chr10:78629358-79397577	33.5308	13.3739	-1.32607	-1.46975	5e-05	0.00292205
STEAP1	six transmembrane epithelial antigen of the prostate 1	chr7:89783688-89794141	46.6474	18.6681	-1.32122	-2.20493	5e-05	0.00292205
PRUNE2	prune homolog 2 (Drosophila)	chr9:79226291-79521003	3.62138	1.46751	-1.30317	-1.84134	5e-05	0.00292205
CXCL3	chemokine (C-X-C motif) ligand 3	chr4:74902311-74904490	57.1968	23.8384	-1.26264	-1.66864	5e-05	0.00292205
PVRL3	poliovirus receptor-related 3	chr3:110790605-110913016	48.357	20.2823	-1.2535	-2.23076	5e-05	0.00292205
CXCL2	chemokine (C-X-C motif) ligand 2	chr4:74962753-74964997	46.4994	19.9606	-1.22005	-1.75731	5e-05	0.00292205
IFI6	interferon, alpha-inducible protein 6	chr1:27992571-27998724	1033.15	444.073	-1.21818	-1.49485	0.0017	0.0477472
RGMB	repulsive guidance molecule family member b	chr5:98104998-98132198	143.357	61.7792	-1.21442	-1.90884	5e-05	0.00292205
CPED1	cadherin-like and PC-esterase domain containing 1	chr7:120628750-120937498	24.7043	10.6769	-1.21027	-2.04013	5e-05	0.00292205
PKMYT1	protein kinase, membrane associated tyrosine/threonine 1	chr16:3019341-3030540	17.8299	7.80149	-1.19248	-1.50921	0.0011	0.0350844
EPDR1	ependymin related 1	chr7:37960162-37991542	24.0198	10.6232	-1.17701	-1.80661	0.00015	0.00738927
NIPAL3	NIPA-like domain containing 3	chr1:24742244-24799473	22.9982	10.1913	-1.17419	-2.05385	5e-05	0.00292205
ITGA6	integrin, alpha 6	chr2:173292313-173371181	17.4647	7.76112	-1.17011	-1.96218	5e-05	0.00292205
CD82	CD82 molecule	chr11:44587140-44641315	32.1311	14.3755	-1.16036	-1.85816	5e-05	0.00292205
HAS2	hyaluronan synthase 2	chr8:122625270-122657564	65.8355	29.6412	-1.15126	-1.96326	5e-05	0.00292205
FEN1	flap structure-specific endonuclease 1	chr11:61560108-61564714	27.6465	12.4713	-1.14848	-2.03814	5e-05	0.00292205
CDC45	cell division cycle 45	chr22:19467413-19508135	12.1271	5.48396	-1.14495	-1.60075	0.0004	0.0160153
LOC400043		chr12:54519854-54526626	18.1151	8.19601	-1.1442	-1.68599	0.0001	0.00525642
ZNF367	zinc finger protein 367	chr9:99148224-99180669	9.58395	4.33902	-1.14325	-1.77624	0.0001	0.00525642
NTNG1	netrin G1	chr1:107682628-108024475	16.9969	7.72677	-1.13733	-1.93048	5e-05	0.00292205
RRM2	ribonucleotide reductase M2	chr2:10262694-10271546	82.6418	37.6488	-1.13427	-2.03188	5e-05	0.00292205
GDNF	glial cell derived neurotrophic factor	chr5:37812778-37839782	12.1173	5.53288	-1.13097	-1.78478	0.0001	0.00525642
RGS3	regulator of G-protein signaling 3	chr9:116207008-116360023	60.3387	27.6578	-1.12539	-1.92873	5e-05	0.00292205
MATN2	matrilin 2	chr8:98881310-99048946	9.84838	4.54123	-1.1168	-1.83909	0.00025	0.0113635
ELN	elastin	chr7:73442426-73484236	258.065	119.777	-1.10738	-1.63305	0.0004	0.0160153
CAMK2N1	calcium/calmodulin-dependent protein kinase II inhibitor 1	chr1:20808883-20812728	57.2832	26.8177	-1.09493	-1.86797	5e-05	0.00292205
CCBE1	collagen and calcium binding EGF domains 1	chr18:57098170-57364644	28.3842	13.2931	-1.09441	-1.99388	5e-05	0.00292205
ABLIM3	actin binding LIM protein family, member 3	chr5:148521053-148639999	29.2749	13.7811	-1.08697	-2.03343	5e-05	0.00292205
TCF19	transcription factor 19	chr6:31126302-31131992	23.6976	11.163	-1.08602	-1.9753	5e-05	0.00292205
PDLIM4	PDZ and LIM domain 4	chr5:131593350-131609147	27.1359	12.9825	-1.06363	-1.79731	5e-05	0.00292205
ARHGAP22	Rho GTPase activating protein 22	chr10:49654067-49864310	16.9108	8.1113	-1.05994	-1.74559	5e-05	0.00292205
JAM2	junctional adhesion molecule 2	chr21:27011593-27089874	9.50365	4.56107	-1.05911	-1.51235	0.0004	0.0160153
KCNIP3	Kv channel interacting protein 3, calsenilin	chr2:95963071-96051825	6.26624	3.02213	-1.05204	-1.52868	0.00035	0.0146362
S100A4	S100 calcium binding protein A4	chr1:153516094-153518282	1151.52	560.226	-1.03946	-1.76805	5e-05	0.00292205
RPS26	ribosomal protein S26	chr12:56435685-56438007	409.194	200.528	-1.02898	-1.98907	5e-05	0.00292205
CELF2	CUGBP, Elav-like family member 2	chr10:11047258-11378672	10.336	5.07094	-1.02736	-1.82109	5e-05	0.00292205
ITPR3	inositol 1,4,5-trisphosphate receptor, type 3	chr6:33589155-33664348	22.2351	10.9215	-1.02566	-1.91773	5e-05	0.00292205
HSD3B7	hydroxy-delta-5-steroid dehydrogenase, 3 beta- and steroid delta-isomerase 7	chr16:30996518-31000473	17.4579	8.64009	-1.01476	-1.63546	0.00035	0.0146362
CDC6	cell division cycle 6	chr17:38444145-38459413	11.7413	5.81467	-1.01383	-1.6651	0.0002	0.009409
STEAP2	STEAP family member 2, metalloreductase	chr7:89840999-89866992	12.9329	6.41956	-1.0105	-1.58491	0.00035	0.0146362
CLSPN	claspin	chr1:36197712-36235551	6.09599	3.04774	-1.00012	-1.73852	0.0001	0.00525642
ZWINT	ZW10 interacting kinetochore protein	chr10:58117198-58121034	29.8128	14.9848	-0.992428	-1.7208	0.0001	0.00525642
CDCA5	cell division cycle associated 5	chr11:64844926-64851615	20.4117	10.2627	-0.991994	-1.71258	5e-05	0.00292205
AKR1C1	aldo-keto reductase family 1, member C1	chr10:5005453-5020158	25.7106	12.9295	-0.9917	-1.50531	0.0002	0.009409
CAPG	capping protein (actin filament), gelsolin-like	chr2:85621870-85641197	60.5704	30.5106	-0.989305	-1.70294	0.0001	0.00525642
PDCD1LG2	programmed cell death 1 ligand 2	chr9:5510544-5571282	18.7587	9.47858	-0.984815	-1.64873	0.00015	0.00738927
SPRY2	sprouty homolog 2 (Drosophila)	chr13:80910111-80915086	26.0901	13.1951	-0.983501	-1.65401	0.0001	0.00525642
MICA	MHC class I polypeptide-related sequence A	chr6:31367560-31383090	24.8144	12.6223	-0.975199	-1.60866	0.00045	0.0175687
MCM4	minichromosome maintenance complex component 4	chr8:48872762-48890719	40.244	20.5362	-0.970608	-1.79154	5e-05	0.00292205
NT5E	5'-nucleotidase, ecto (CD73)	chr6:86159301-86205509	211.144	108.004	-0.967138	-1.49399	0.00065	0.0235225
PHLDA1	pleckstrin homology-like domain, family A, member 1	chr12:76419226-76425556	65.9892	33.9598	-0.958401	-1.66489	5e-05	0.00292205
MYBL2	v-myb avian myeloblastosis viral oncogene homolog-like 2	chr20:42295708-42345122	20.0323	10.3386	-0.954286	-1.66191	0.00015	0.00738927
CTSS	cathepsin S	chr1:150702671-150738433	10.0422	5.18411	-0.953904	-1.35939	0.00125	0.0386883
NETO2	neuropilin (NRP) and tolloid (TLL)-like 2	chr16:47115430-47177936	8.97402	4.63903	-0.951931	-1.48833	0.00095	0.0313633
SOCS3	suppressor of cytokine signaling 3	chr17:76352858-76356158	19.0132	9.83959	-0.950332	-1.65333	0.0002	0.009409
TRPV2	transient receptor potential cation channel, subfamily V, member 2	chr17:16318855-16340317	19.1991	9.98246	-0.943574	-1.41163	0.0012	0.037636
ITGA3	integrin, alpha 3 (antigen CD49C, alpha 3 subunit of VLA-3 receptor)	chr17:48133339-48167849	42.5711	22.1523	-0.942417	-1.62276	0.00025	0.0113635
POU2F2	POU class 2 homeobox 2	chr19:42590261-42636625	10.4177	5.45151	-0.934303	-1.33649	0.0004	0.0160153
CCND3	cyclin D3	chr6:41902670-42016610	31.6643	16.6006	-0.931624	-1.6664	5e-05	0.00292205
KIAA0101	KIAA0101	chr15:64657210-64673702	22.8818	12.0079	-0.930213	-1.41239	0.0012	0.037636
CDCA4	cell division cycle associated 4	chr14:105475909-105487425	13.3384	7.01135	-0.927821	-1.45344	0.0011	0.0350844
C1orf151-NBL1,MINOS1,NBL1	mitochondrial inner membrane organizing system 1	chr1:19923470-19984949	137.158	72.2021	-0.925729	-1.72952	0.00025	0.0113635
MMD	monocyte to macrophage differentiation-associated	chr17:53469973-53499341	15.4678	8.21591	-0.912777	-1.4417	0.0005	0.019202
TSPAN13	tetraspanin 13	chr7:16793350-16824161	32.7228	17.4211	-0.909461	-1.58468	0.00025	0.0113635
OSR1	odd-skipped related transciption factor 1	chr2:19551245-19558372	40.2802	21.4744	-0.907449	-1.50877	0.0002	0.009409
PLAUR	plasminogen activator, urokinase receptor	chr19:44150246-44174498	51.378	27.6313	-0.894847	-1.70794	5e-05	0.00292205
EMP1	epithelial membrane protein 1	chr12:13349601-13369708	218.035	117.665	-0.889875	-1.38889	0.0009	0.0302432
MAN1A1	mannosidase, alpha, class 1A, member 1	chr6:119498365-119670931	57.263	31.2208	-0.875097	-1.56209	0.0004	0.0160153
JUN	jun proto-oncogene	chr1:59246462-59249785	80.4285	43.9708	-0.87116	-1.66897	0.0001	0.00525642
SLC43A3	solute carrier family 43, member 3	chr11:57174426-57195053	38.8602	21.3741	-0.862432	-1.68437	0.0001	0.00525642
ASF1B	anti-silencing function 1B histone chaperone	chr19:14230320-14247440	24.379	13.4523	-0.857785	-1.3823	0.00175	0.0484287
STEAP3	STEAP family member 3, metalloreductase	chr2:119981383-120023227	25.7626	14.2536	-0.853954	-1.55126	0.00055	0.0207829
MCM3	minichromosome maintenance complex component 3	chr6:52128811-52149679	23.1405	12.8067	-0.853526	-1.55982	0.0004	0.0160153
DNAJC9	DnaJ (Hsp40) homolog, subfamily C, member 9	chr10:75002581-75007025	31.6586	17.525	-0.853186	-1.48542	0.00075	0.0263312
CNIH3	cornichon family AMPA receptor auxiliary protein 3	chr1:224804178-224928249	16.7536	9.28682	-0.851211	-1.32136	0.0014	0.0416854
RPL22L1	ribosomal protein L22-like 1	chr3:170582664-170588045	25.0126	13.8653	-0.851176	-1.46605	0.0004	0.0160153
PLAT	plasminogen activator, tissue	chr8:42032235-42065194	19.9593	11.0857	-0.848359	-1.38442	0.0011	0.0350844
TK1	thymidine kinase 1, soluble	chr17:76170159-76183285	52.7413	29.3437	-0.845883	-1.55046	0.00015	0.00738927
SATB2	SATB homeobox 2	chr2:200134222-200337481	7.74687	4.32873	-0.83967	-1.46934	0.00035	0.0146362
PPIF	peptidylprolyl isomerase F	chr10:81107219-81115089	44.5527	25.1359	-0.825764	-1.56044	0.00025	0.0113635
SRPX2	sushi-repeat containing protein, X-linked 2	chrX:99899162-99926296	30.3773	17.1394	-0.825674	-1.45508	0.00085	0.0288724
AIM1	absent in melanoma 1	chr6:106959729-107018334	11.0936	6.29696	-0.816996	-1.485	0.0014	0.0416854
MCM2	minichromosome maintenance complex component 2	chr3:127317199-127341278	17.3108	9.8287	-0.816602	-1.43549	0.0009	0.0302432
AMPD3	adenosine monophosphate deaminase 3	chr11:10471867-10529126	13.2276	7.52882	-0.813055	-1.37999	0.00145	0.0423697
CAV2	caveolin 2	chr7:116139654-116148595	95.3778	54.3736	-0.810748	-1.55196	0.0003	0.0132521
MYBL1	v-myb avian myeloblastosis viral oncogene homolog-like 1	chr8:67474409-67525480	13.4322	7.66319	-0.809683	-1.40715	0.00125	0.0386883
KIAA1522	KIAA1522	chr1:33207511-33240571	10.055	5.74516	-0.80749	-1.42416	0.00135	0.0411073
EML1	echinoderm microtubule associated protein like 1	chr14:100259744-100408395	14.0657	8.05462	-0.804296	-1.43735	0.00075	0.0263312
PANX1	pannexin 1	chr11:93862093-93915137	31.031	17.7971	-0.802067	-1.39085	0.00065	0.0235225
UHRF1	ubiquitin-like with PHD and ring finger domains 1	chr19:4909509-4962165	25.2069	14.4612	-0.801628	-1.51952	0.0005	0.019202
GNG2	guanine nucleotide binding protein (G protein), gamma 2	chr14:52327021-52436518	19.2049	11.091	-0.792085	-1.37208	0.00145	0.0423697
ARNTL2	aryl hydrocarbon receptor nuclear translocator-like 2	chr12:27485786-27578746	7.48374	4.32287	-0.79177	-1.42229	0.0013	0.0399729
ZFP36	ZFP36 ring finger protein	chr19:39897486-39900052	60.5761	35.1275	-0.786146	-1.46042	0.0006	0.0223138
SCFD2	sec1 family domain containing 2	chr4:53739150-54232242	15.3152	8.88125	-0.786126	-1.40925	0.00085	0.0288724
SHCBP1	SHC SH2-domain binding protein 1	chr16:46614467-46655311	25.8767	15.0228	-0.784501	-1.43257	0.0009	0.0302432
AK5	adenylate kinase 5	chr1:77747661-78025654	31.254	18.1761	-0.781999	-1.46803	0.0008	0.0277756
MCM5	minichromosome maintenance complex component 5	chr22:35796115-35820495	30.9619	18.0311	-0.780004	-1.44285	0.001	0.032784
CDK2	cyclin-dependent kinase 2	chr12:56360555-56366568	24.5675	14.5965	-0.751129	-1.36972	0.0018	0.0496663
FOSL1	FOS-like antigen 1	chr11:65659691-65667997	108.403	64.5287	-0.748386	-1.47123	0.00045	0.0175687
WNT5B	wingless-type MMTV integration site family, member 5B	chr12:1726221-1756378	65.5456	39.8649	-0.71738	-1.3219	0.00145	0.0423697
CSPG4	chondroitin sulfate proteoglycan 4	chr15:75966662-76005189	28.5169	17.3545	-0.71651	-1.27967	0.0014	0.0416854
KITLG	KIT ligand	chr12:88886569-88974250	23.3244	37.4194	0.681948	1.35034	0.00145	0.0423697
AFAP1	actin filament associated protein 1	chr4:7755816-7941653	14.0627	22.6475	0.68748	1.33116	0.00175	0.0484287
FOXN3	forkhead box N3	chr14:89622515-90085494	8.69275	14.2918	0.717299	1.39179	0.0012	0.037636
SMAD3	SMAD family member 3	chr15:67358194-67487533	9.25929	15.2278	0.717736	1.40436	0.00115	0.0364322
ZNF281	zinc finger protein 281	chr1:200375419-200379166	10.6041	17.5037	0.723042	1.38926	0.0014	0.0416854
FZD7	frizzled class receptor 7	chr2:202899309-202903160	18.5136	30.6327	0.726487	1.40129	0.0011	0.0350844
SIPA1L1	signal-induced proliferation-associated 1 like 1	chr14:71996041-72206120	8.52092	14.1319	0.729877	1.41776	0.00095	0.0313633
ADAMTS1	ADAM metallopeptidase with thrombospondin type 1 motif, 1	chr21:28208605-28217728	27.8884	46.3332	0.732382	1.35125	0.0015	0.0428982
FAT4	FAT atypical cadherin 4	chr4:126237566-126414087	4.24888	7.09049	0.738804	1.39874	0.00135	0.0411073
IFRD1	interferon-related developmental regulator 1	chr7:112063198-112117258	12.0513	20.5448	0.769578	1.4358	0.0015	0.0428982
GLIS2	GLIS family zinc finger 2	chr16:4382224-4389598	7.20122	12.3052	0.772951	1.35476	0.00145	0.0423697
PCDH18	protocadherin 18	chr4:138440073-138453629	34.4682	59.0262	0.77609	1.37672	0.00095	0.0313633
UHRF1BP1	UHRF1 binding protein 1	chr6:34759793-34845291	2.1735	3.73132	0.779664	1.35112	0.0014	0.0416854
ADAMTS5	ADAM metallopeptidase with thrombospondin type 1 motif, 5	chr21:28290230-28339439	5.17481	8.89246	0.781078	1.327	0.00135	0.0411073
CCDC71L	coiled-coil domain containing 71-like	chr7:106297210-106301634	14.042	24.3201	0.792401	1.37004	0.0011	0.0350844
MEG3 ,MIR770	maternally expressed 3 (non-protein coding)	chr14:101292444-101327360	30.1548	52.3403	0.795535	1.3789	0.00175	0.0484287
ATXN1	ataxin 1	chr6:16299342-16761721	5.55991	9.65828	0.796706	1.5212	0.00065	0.0235225
TMEM200A	transmembrane protein 200A	chr6:130687425-130764210	13.8405	24.0626	0.797894	1.42448	0.00085	0.0288724
RHOBTB3	Rho-related BTB domain containing 3	chr5:95066849-95132071	19.7153	34.2792	0.798022	1.52791	0.00025	0.0113635
GAS1	growth arrest-specific 1	chr9:89559276-89562104	33.34	57.9892	0.798532	1.46541	0.00085	0.0288724
LINC00674	long intergenic non-protein coding RNA 674	chr17:66097695-66132070	4.55123	7.93923	0.802744	1.53651	0.00035	0.0146362
ABCC4	ATP-binding cassette, sub-family C (CFTR/MRP), member 4	chr13:95672082-95953687	7.33717	12.8307	0.806304	1.47553	0.00035	0.0146362
CSRP2	cysteine and glycine-rich protein 2	chr12:77252495-77272799	25.3392	44.7375	0.820112	1.33326	0.0015	0.0428982
ABHD4	abhydrolase domain containing 4	chr14:23067146-23081265	15.1343	26.8762	0.828503	1.55738	0.0002	0.009409
SERINC2	serine incorporator 2	chr1:31882411-31907527	26.2004	46.7125	0.834223	1.42598	0.0014	0.0416854
BCAT1	branched chain amino-acid transaminase 1, cytosolic	chr12:24962957-25102393	15.3915	27.5092	0.837783	1.49658	0.00065	0.0235225
NNMT	nicotinamide N-methyltransferase	chr11:114166534-114183238	59.5181	106.447	0.838736	1.64306	0.0001	0.00525642
FHL1	four and a half LIM domains 1	chrX:135228860-135293518	44.7926	80.2586	0.841393	1.52577	0.0006	0.0223138
KIAA1462	KIAA1462	chr10:30301728-30348488	8.54152	15.3448	0.845187	1.51055	0.0002	0.009409
IRS2	insulin receptor substrate 2	chr13:110406183-110438914	9.35974	16.8424	0.847559	1.53334	0.0004	0.0160153
GFRA1	GDNF family receptor alpha 1	chr10:117816441-118033126	3.51474	6.42509	0.870296	1.41719	0.0016	0.0452084
MFAP5	microfibrillar associated protein 5	chr12:8798539-8815433	30.3328	55.6286	0.874948	1.42189	0.00085	0.0288724
DHRS3	dehydrogenase/reductase (SDR family) member 3	chr1:12627938-12677820	15.864	29.1152	0.87602	1.38045	0.0013	0.0399729
COBLL1	cordon-bleu WH2 repeat protein-like 1	chr2:165541257-165697928	2.92297	5.38494	0.881496	1.3828	0.00155	0.0441938
HIC1	hypermethylated in cancer 1	chr17:1958392-1962981	12.1953	22.4828	0.882498	1.489	0.0007	0.0249481
GPAM	glycerol-3-phosphate acyltransferase, mitochondrial	chr10:113909621-113943537	4.34756	8.05185	0.889116	1.46915	0.0007	0.0249481
ARID5B	AT rich interactive domain 5B (MRF1-like)	chr10:63661012-63856707	13.2962	24.629	0.889345	1.6758	5e-05	0.00292205
NBPF1	neuroblastoma breakpoint family, member 1	chr1:16890411-16939982	3.32046	6.15405	0.890153	1.44326	0.00125	0.0386883
GADD45B	growth arrest and DNA-damage-inducible, beta	chr19:2476122-2478257	13.459	25.0814	0.898051	1.47974	0.0003	0.0132521
SLC38A1	solute carrier family 38, member 1	chr12:46576840-46663208	15.5587	28.9971	0.898182	1.56154	0.00035	0.0146362
PAWR	PRKC, apoptosis, WT1, regulator	chr12:79985744-80084790	7.96416	14.934	0.907006	1.34103	0.00175	0.0484287
LOXL4	lysyl oxidase-like 4	chr10:100007442-100028007	20.8117	39.1211	0.910551	1.40128	0.00165	0.0464816
ACE	angiotensin I converting enzyme	chr17:61554421-61575741	2.59583	4.89143	0.914061	1.34678	0.0015	0.0428982
GPCPD1	glycerophosphocholine phosphodiesterase GDE1 homolog (S. cerevisiae)	chr20:5525079-5591672	3.67579	6.9354	0.915923	1.48295	0.0007	0.0249481
ITPR2	inositol 1,4,5-trisphosphate receptor, type 2	chr12:26488284-26986131	1.9321	3.65529	0.919818	1.6269	5e-05	0.00292205
TRIB3	tribbles pseudokinase 3	chr20:361307-378203	23.4393	44.5188	0.925483	1.48244	0.0006	0.0223138
STAC	SH3 and cysteine rich domain	chr3:36422096-36589496	4.48381	8.52907	0.927661	1.42803	0.0007	0.0249481
TNS3	tensin 3	chr7:47314751-47621742	23.3807	44.5117	0.92887	1.6241	5e-05	0.00292205
ST5	suppression of tumorigenicity 5	chr11:8714898-8932498	12.653	24.1556	0.93288	1.56638	0.0003	0.0132521
TSHZ1	teashirt zinc finger homeobox 1	chr18:72922709-73001905	8.09984	15.5302	0.939114	1.50303	0.00065	0.0235225
NEK7	NIMA-related kinase 7	chr1:198126107-198291548	66.5952	127.714	0.93943	1.66215	0.00015	0.00738927
MKNK2	MAP kinase interacting serine/threonine kinase 2	chr19:2037469-2051243	23.4488	45.0835	0.943086	1.58663	0.0003	0.0132521
NXN	nucleoredoxin	chr17:702552-882998	22.7714	44.0622	0.952321	1.81253	5e-05	0.00292205
LMO7	LIM domain 7	chr13:76194569-76434006	29.5109	57.1048	0.952365	1.64234	5e-05	0.00292205
PDE4B	phosphodiesterase 4B, cAMP-specific	chr1:66258192-66840262	4.71818	9.15715	0.956668	1.53522	0.0005	0.019202
MBNL2	muscleblind-like splicing regulator 2	chr13:97874549-98046374	15.6278	30.3737	0.958707	1.84891	5e-05	0.00292205
DNM3OS	DNM3 opposite strand/antisense RNA	chr1:171810620-172381857	5.0355	9.80036	0.960698	1.6451	0.00035	0.0146362
PLSCR4	phospholipid scramblase 4	chr3:145910123-145968966	9.67589	18.8612	0.962952	1.6912	0.00015	0.00738927
ARNT2	aryl-hydrocarbon receptor nuclear translocator 2	chr15:80696691-80890277	3.94542	7.75369	0.974703	1.61617	5e-05	0.00292205
NUAK1	NUAK family, SNF1-like kinase, 1	chr12:106457124-106533811	2.64789	5.21211	0.977025	1.61836	0.00015	0.00738927
IL13RA2	interleukin 13 receptor, alpha 2	chrX:114238537-114252207	15.6264	30.8202	0.979889	1.44434	0.0011	0.0350844
GNAI1	guanine nucleotide binding protein (G protein), alpha inhibiting activity polypeptide 1	chr7:79764139-79848725	7.06608	13.9366	0.979893	1.6775	0.00035	0.0146362
CEBPD	CCAAT/enhancer binding protein (C/EBP), delta	chr8:48649475-48650726	31.0777	61.4471	0.983463	1.60947	0.00015	0.00738927
NOTCH3	notch 3	chr19:15270443-15311792	3.18844	6.33481	0.990451	1.57152	0.00045	0.0175687
NR2F2	nuclear receptor subfamily 2, group F, member 2	chr15:96869156-96883492	15.1573	30.1251	0.990954	1.62529	0.00015	0.00738927
TNFAIP2	tumor necrosis factor, alpha-induced protein 2	chr14:103592663-103603776	16.2474	32.3917	0.99541	1.71591	5e-05	0.00292205
PDGFD	platelet derived growth factor D	chr11:103777913-104035027	5.97132	12.0469	1.01254	1.71248	0.0001	0.00525642
CH25H	cholesterol 25-hydroxylase	chr10:90965693-90967071	24.3669	49.1627	1.01264	1.64915	0.0003	0.0132521
SYNE1	spectrin repeat containing, nuclear envelope 1	chr6:152442818-152958534	2.58295	5.23887	1.02023	1.86582	5e-05	0.00292205
GDF15	growth differentiation factor 15	chr19:18496967-18499986	23.1749	47.765	1.04339	1.59111	0.00035	0.0146362
COL8A2	collagen, type VIII, alpha 2	chr1:36560843-36565850	4.55469	9.40598	1.04623	1.58286	5e-05	0.00292205
DKK1	dickkopf WNT signaling pathway inhibitor 1	chr10:54074040-54077417	77.0358	159.886	1.05345	1.98905	5e-05	0.00292205
LAMA2	laminin, alpha 2	chr6:129204285-129837710	7.71728	16.1764	1.06773	1.99762	5e-05	0.00292205
NEDD9	neural precursor cell expressed, developmentally down-regulated 9	chr6:11183530-11382581	1.99608	4.19311	1.07086	1.46855	0.0011	0.0350844
RGCC	regulator of cell cycle	chr13:42031541-42045013	11.9833	25.3579	1.0814	1.35114	0.00125	0.0386883
LRP5	low density lipoprotein receptor-related protein 5	chr11:68080107-68216743	5.23362	11.1499	1.09116	1.89892	5e-05	0.00292205
MUC1	mucin 1, cell surface associated	chr1:155158299-155162706	4.86757	10.4046	1.09595	1.42306	0.00055	0.0207829
SEMA3D	sema domain, immunoglobulin domain (Ig), short basic domain, secreted, (semaphorin) 3D	chr7:84624871-84751247	3.68419	7.9891	1.11668	1.78093	0.0001	0.00525642
MN1	meningioma (disrupted in balanced translocation) 1	chr22:28144264-28197486	10.8263	23.7098	1.13094	1.59427	0.00085	0.0288724
BGN	biglycan	chrX:152713122-152775004	286.624	630.377	1.13706	1.486	0.0005	0.019202
MFRP	membrane frizzled-related protein	chr11:119209651-119217383	2.19064	4.83036	1.14078	1.49989	0.0002	0.009409
MEGF6	multiple EGF-like-domains 6	chr1:3404505-3528059	7.96261	17.6859	1.15128	1.77703	5e-05	0.00292205
HAPLN1	hyaluronan and proteoglycan link protein 1	chr5:82934016-83016896	2.06301	4.58318	1.15159	1.41559	0.00145	0.0423697
KCNE4	potassium voltage-gated channel, Isk-related family, member 4	chr2:223916647-223920357	3.75045	8.47793	1.17665	1.6611	0.0004	0.0160153
FST	follistatin	chr5:52776263-52782304	35.6793	80.7466	1.17832	1.91813	5e-05	0.00292205
GPC4	glypican 4	chrX:132435063-132549205	4.45489	10.1574	1.18907	1.72032	5e-05	0.00292205
MCAM	melanoma cell adhesion molecule	chr11:119179233-119187840	3.16976	7.23944	1.19151	1.79286	5e-05	0.00292205
MGC16121,MIR424	MIR503 host gene (non-protein coding)	chrX:133677406-133680741	13.6426	31.2465	1.19558	1.5623	0.00065	0.0235225
SLC38A4	solute carrier family 38, member 4	chr12:47158543-47219780	2.05569	4.77783	1.21673	1.46227	0.00095	0.0313633
ALDH2	aldehyde dehydrogenase 2 family (mitochondrial)	chr12:112204690-112247789	7.71691	18.1175	1.23129	1.9378	5e-05	0.00292205
PRSS12	protease, serine, 12 (neurotrypsin, motopsin)	chr4:119201192-119273922	8.94158	21.2265	1.24727	2.24315	5e-05	0.00292205
KCTD15	potassium channel tetramerization domain containing 15	chr19:34287750-34306666	6.01912	14.3424	1.25267	2.02338	5e-05	0.00292205
FOXF1	forkhead box F1	chr16:86544132-86548070	3.818	9.10123	1.25324	1.4492	0.00095	0.0313633
LDB2	LIM domain binding 2	chr4:16503164-16900424	6.20622	14.8363	1.25734	2.04677	5e-05	0.00292205
SSTR1	somatostatin receptor 1	chr14:38677203-38682268	5.41774	12.9606	1.25836	1.99617	5e-05	0.00292205
ICAM1	intercellular adhesion molecule 1	chr19:10381516-10397291	10.6512	25.5075	1.25991	2.00369	5e-05	0.00292205
NCOA7	nuclear receptor coactivator 7	chr6:126102306-126253176	3.88497	9.38062	1.27178	2.13646	0.0001	0.00525642
CPZ	carboxypeptidase Z	chr4:8594386-8621488	3.34817	8.09542	1.27373	1.4413	0.0008	0.0277756
GPRC5B	G protein-coupled receptor, class C, group 5, member B	chr16:19870292-19896151	3.99335	9.66759	1.27555	1.54039	0.00055	0.0207829
KIF26B	kinesin family member 26B	chr1:245318286-245866428	3.32027	8.04185	1.27623	2.1599	5e-05	0.00292205
PHLDB2,PLCXD2	pleckstrin homology-like domain, family B, member 2	chr3:111393522-111695364	6.13874	15.005	1.28942	2.25194	5e-05	0.00292205
LGR4	leucine-rich repeat containing G protein-coupled receptor 4	chr11:27387507-27494334	22.4582	55.6646	1.30952	2.03336	5e-05	0.00292205
SPOCK1	sparc/osteonectin, cwcv and kazal-like domains proteoglycan (testican) 1	chr5:136310986-136835018	34.7327	86.1315	1.31025	1.98412	5e-05	0.00292205
SLC7A11	solute carrier family 7 (anionic amino acid transporter light chain, xc- system), member 11	chr4:138948576-139163503	11.9542	29.9284	1.324	1.98575	5e-05	0.00292205
TUFT1	tuftelin 1	chr1:151512780-151556059	1.84195	4.62625	1.32861	1.59978	0.00065	0.0235225
UNC5B	unc-5 homolog B (C. elegans)	chr10:72972291-73062635	5.54754	13.9413	1.32944	2.2244	5e-05	0.00292205
ARRDC4	arrestin domain containing 4	chr15:98503932-98517068	4.02143	10.2506	1.34993	2.12609	5e-05	0.00292205
LIMS2	LIM and senescent cell antigen-like domains 2	chr2:128395995-128439360	4.31748	11.0116	1.35077	1.58442	0.0014	0.0416854
PKDCC	protein kinase domain containing, cytoplasmic	chr2:42275160-42285668	2.60615	6.66457	1.35459	1.57367	0.00055	0.0207829
DACT1	dishevelled-binding antagonist of beta-catenin 1	chr14:59100785-59115038	4.85906	12.5798	1.37236	1.90423	5e-05	0.00292205
C8orf4	chromosome 8 open reading frame 4	chr8:40010986-40012827	5.53159	14.3524	1.37553	1.57167	0.0003	0.0132521
USP53	ubiquitin specific peptidase 53	chr4:120133781-120216673	7.57978	19.8312	1.38755	2.17782	5e-05	0.00292205
TOR4A	torsin family 4, member A	chr9:140172279-140177093	2.56971	6.81623	1.40737	1.76738	5e-05	0.00292205
SULF2	sulfatase 2	chr20:46286149-46415360	9.28694	24.6419	1.40784	2.44924	5e-05	0.00292205
TCF7L1	transcription factor 7-like 1 (T-cell specific, HMG-box)	chr2:85360582-85537511	3.87158	10.3123	1.41337	2.05509	5e-05	0.00292205
SVEP1	sushi, von Willebrand factor type A, EGF and pentraxin domain containing 1	chr9:113127528-113342160	6.19322	16.4977	1.4135	2.25351	5e-05	0.00292205
LMOD1	leiomodin 1 (smooth muscle)	chr1:201865583-201915716	2.41475	6.50079	1.42874	1.98586	5e-05	0.00292205
CCDC85A	coiled-coil domain containing 85A	chr2:56411257-56613309	2.29232	6.2479	1.44656	1.93344	5e-05	0.00292205
MALL	mal, T-cell differentiation protein-like	chr2:110841446-110874143	2.88625	7.86814	1.44683	1.93867	5e-05	0.00292205
TMEM155	transmembrane protein 155	chr4:122680084-122687963	1.49861	4.10871	1.45506	1.40912	0.0016	0.0452084
LOC100505633		chr1:159931013-159948876	2.77036	7.61887	1.4595	1.57521	0.0004	0.0160153
SEL1L3	sel-1 suppressor of lin-12-like 3 (C. elegans)	chr4:25749048-25864610	4.40808	12.1267	1.45996	2.29227	5e-05	0.00292205
BDKRB2	bradykinin receptor B2	chr14:96671134-96710666	8.29209	23.2587	1.48796	1.99363	0.0001	0.00525642
SGCG	sarcoglycan, gamma (35kDa dystrophin-associated glycoprotein)	chr13:23755059-23899304	1.72739	4.90639	1.50607	1.45309	0.0008	0.0277756
TRIB2	tribbles pseudokinase 2	chr2:12856997-12882858	4.0644	11.5632	1.50843	2.3327	5e-05	0.00292205
FMOD	fibromodulin	chr1:203309751-203320289	16.7609	48.2984	1.52687	1.65828	0.0015	0.0428982
SRGN	serglycin	chr10:70847827-70864567	3.40946	9.99133	1.55114	1.65542	0.00015	0.00738927
COL11A1	collagen, type XI, alpha 1	chr1:103342022-103574052	3.18502	9.386	1.55921	1.97148	5e-05	0.00292205
KRT34	keratin 34	chr17:39533920-39538636	4.16718	12.3344	1.56554	1.68103	0.0001	0.00525642
GULP1	GULP, engulfment adaptor PTB domain containing 1	chr2:189156395-189460652	3.15712	9.34896	1.5662	2.24903	5e-05	0.00292205
COL4A2	collagen, type IV, alpha 2	chr13:110959630-111165373	35.9213	106.734	1.5711	1.76437	0.00115	0.0364322
MMP11	matrix metallopeptidase 11 (stromelysin 3)	chr22:24115035-24126503	5.16894	15.5244	1.58659	2.02204	5e-05	0.00292205
MRVI1	murine retrovirus integration site 1 homolog	chr11:10562782-10715535	1.8723	5.72442	1.61232	2.10367	5e-05	0.00292205
CTSH	cathepsin H	chr15:79214091-79237420	1.28031	3.91586	1.61284	1.32359	0.00075	0.0263312
CNN1	calponin 1, basic, smooth muscle	chr19:11649578-11661138	6.21953	20.853	1.74538	2.44353	5e-05	0.00292205
RHOJ	ras homolog family member J	chr14:63671101-63760230	1.49563	5.26531	1.81576	2.18941	5e-05	0.00292205
FZD4	frizzled class receptor 4	chr11:86656716-86666440	1.69958	6.02846	1.82661	2.80605	5e-05	0.00292205
HOXA11	homeobox A11	chr7:27220775-27224835	2.40849	8.59153	1.83479	2.27019	5e-05	0.00292205
PCOLCE2	procollagen C-endopeptidase enhancer 2	chr3:142536701-142608045	2.76587	9.93527	1.84482	1.94359	5e-05	0.00292205
CHI3L1	chitinase 3-like 1 (cartilage glycoprotein-39)	chr1:203148058-203155922	2.39587	8.61659	1.84657	1.83221	0.0002	0.009409
COL15A1	collagen, type XV, alpha 1	chr9:101706137-101833068	6.53412	23.5745	1.85116	2.8198	5e-05	0.00292205
LIMCH1	LIM and calponin homology domains 1	chr4:41362803-41702061	2.51153	9.19148	1.87173	2.72865	5e-05	0.00292205
IL6	interleukin 6	chr7:22766765-22771621	36.2484	133.488	1.88072	2.45689	5e-05	0.00292205
COL14A1	collagen, type XIV, alpha 1	chr8:121137346-121384273	4.55929	17.5849	1.94746	2.76381	5e-05	0.00292205
ANKRD1	ankyrin repeat domain 1 (cardiac muscle)	chr10:92671856-92681032	1.12016	4.33486	1.95228	1.63751	0.001	0.032784
GLI2	GLI family zinc finger 2	chr2:121554866-121750229	1.24299	4.85037	1.96428	2.74382	5e-05	0.00292205
NTN4	netrin 4	chr12:96043030-96184536	3.11213	12.7637	2.03608	2.75095	5e-05	0.00292205
AMIGO2	adhesion molecule with Ig-like domain 2	chr12:47469489-47473734	4.12874	16.9567	2.03808	3.04515	5e-05	0.00292205
PTGDS	prostaglandin D2 synthase 21kDa (brain)	chr9:139871955-139876194	15.4221	63.6777	2.04578	2.56748	5e-05	0.00292205
PEAR1	platelet endothelial aggregation receptor 1	chr1:156863522-156886226	1.63865	6.81985	2.05723	2.58454	5e-05	0.00292205
COL4A1	collagen, type IV, alpha 1	chr13:110801309-110959496	19.7905	82.9652	2.0677	2.67815	5e-05	0.00292205
KRT7	keratin 7	chr12:52626953-52642709	4.9436	21.0925	2.09309	2.73968	5e-05	0.00292205
PSG1	pregnancy specific beta-1-glycoprotein 1	chr19:43370612-43383871	2.39245	10.2645	2.1011	2.13831	5e-05	0.00292205
RDH10	retinol dehydrogenase 10 (all-trans)	chr8:74206836-74237520	4.3663	19.016	2.12273	2.82176	5e-05	0.00292205
DEPTOR	DEP domain containing MTOR-interacting protein	chr8:120885899-121063157	1.18568	5.3817	2.18234	2.08525	5e-05	0.00292205
STMN3	stathmin-like 3	chr20:62271057-62284963	1.5343	7.05877	2.20184	2.27051	5e-05	0.00292205
TNFSF4	tumor necrosis factor (ligand) superfamily, member 4	chr1:173152869-173176471	0.956646	4.4574	2.22014	2.29362	5e-05	0.00292205
KIAA1199	cell migration inducing protein, hyaluronan binding, CEMIP	chr15:81071711-81243999	35.0998	166.941	2.2498	2.41512	5e-05	0.00292205
OSR2	odd-skipped related transciption factor 2	chr8:99956630-99964326	5.4772	26.177	2.25679	2.63216	5e-05	0.00292205
SERTAD4	SERTA domain containing 4	chr1:210404803-210416440	0.992623	4.74593	2.25737	1.87222	0.00035	0.0146362
TFAP2A	transcription factor AP-2 alpha (activating enhancer binding protein 2 alpha)	chr6:10396915-10419797	0.998345	4.78639	2.26133	2.08936	5e-05	0.00292205
TRHDE	thyrotropin-releasing hormone degrading enzyme	chr12:72647286-73059422	1.70859	8.24908	2.27143	2.83115	5e-05	0.00292205
ABCC9	ATP-binding cassette, sub-family C (CFTR/MRP), member 9	chr12:21950323-22089628	1.63685	8.2051	2.3256	2.50065	5e-05	0.00292205
SFRP1	secreted frizzled-related protein 1	chr8:41119475-41166990	8.44178	43.4057	2.36227	3.61049	5e-05	0.00292205
WNT2	wingless-type MMTV integration site family member 2	chr7:116916685-116963343	1.10471	5.78963	2.3898	2.5276	5e-05	0.00292205
GPRC5A	G protein-coupled receptor, class C, group 5, member A	chr12:13043955-13066600	0.696702	3.6661	2.39563	1.93558	5e-05	0.00292205
PDE5A	phosphodiesterase 5A, cGMP-specific	chr4:120375937-120549981	1.40253	7.58442	2.43501	2.9957	5e-05	0.00292205
SCUBE3	signal peptide, CUB domain, EGF-like 3	chr6:35182189-35218609	2.22834	12.4572	2.48295	3.02992	5e-05	0.00292205
MILR1	mast cell immunoglobulin-like receptor 1	chr17:62461568-62464760	0.728683	4.0839	2.48658	1.69626	0.00015	0.00738927
DAB1	Dab, reelin signal transducer, homolog 1 (Drosophila)	chr1:57463578-58716211	0.731504	4.14297	2.50173	2.05654	5e-05	0.00292205
LCP1	lymphocyte cytosolic protein 1 (L-plastin)	chr13:46700057-46756459	1.25703	7.5193	2.58058	2.33305	5e-05	0.00292205
IGFBP7	insulin-like growth factor binding protein 7	chr4:57845108-58071465	67.7718	420.746	2.63419	2.27965	5e-05	0.00292205
KRT19	keratin 19	chr17:39679868-39684641	3.69091	23.8037	2.68914	2.77692	5e-05	0.00292205
EFEMP1	EGF containing fibulin-like extracellular matrix protein 1	chr2:56093096-56151298	27.4465	178.842	2.70399	2.44665	5e-05	0.00292205
LHX9	LIM homeobox 9	chr1:197881634-197899273	1.19825	7.83568	2.70913	2.41074	5e-05	0.00292205
APOE	apolipoprotein E	chr19:45409038-45412650	1.55746	10.7929	2.79282	2.18836	5e-05	0.00292205
GPR133	G protein-coupled receptor 133	chr12:131438451-131626008	1.22396	8.55804	2.80572	3.25758	5e-05	0.00292205
NGFR	nerve growth factor receptor	chr17:47572654-47592382	0.505942	3.88103	2.9394	1.86143	0.0011	0.0350844
EREG	epiregulin	chr4:75230859-75254477	1.79558	14.1302	2.97626	2.69164	5e-05	0.00292205
FLT1	fms-related tyrosine kinase 1	chr13:28874482-29069265	1.64645	13.207	3.00387	2.7774	5e-05	0.00292205
SCN9A	sodium channel, voltage-gated, type IX, alpha subunit	chr2:167051696-167232497	0.654367	5.66067	3.1128	3.53464	5e-05	0.00292205
SIM1	single-minded family bHLH transcription factor 1	chr6:100836749-100911551	0.454049	3.99785	3.13831	2.77698	5e-05	0.00292205
IGFBP2	insulin-like growth factor binding protein 2, 36kDa	chr2:217498126-217529158	1.69607	16.4264	3.27574	2.65121	5e-05	0.00292205
CYGB	cytoglobin	chr17:74523429-74541458	1.85126	18.3594	3.30994	3.14074	5e-05	0.00292205
IGF2,INS,INS-IGF2	INS-IGF2 readthrough	chr11:2150341-2182439	0.458299	5.27817	3.52568	0.965862	5e-05	0.00292205
STRA6	stimulated by retinoic acid 6	chr15:74471807-74502046	0.365752	5.45646	3.89903	2.46558	5e-05	0.00292205
RARRES2	retinoic acid receptor responder (tazarotene induced) 2	chr7:150035406-150038763	5.36222	85.8331	4.00063	4.0192	5e-05	0.00292205
HOXA13	homeobox A13	chr7:27236498-27239725	0.228009	5.34057	4.54983	3.56713	5e-05	0.00292205
ALDH1A1	aldehyde dehydrogenase 1 family, member A1	chr9:75515577-75568233	0.23103	45.739	7.6292	4.52414	5e-05	0.00292205

## Sheet: DN vs Null
Gene	Approved Name	Locus	DN	Null	log2(fold_change)	test_stat	p_value	q_value
AQP1	aquaporin 1 (Colton blood group)	chr7:30951414-30965131	49.6524	3.42426	-3.858	-4.63559	5e-05	0.00142791
FOS	FBJ murine osteosarcoma viral oncogene homolog	chr14:75745480-75748937	101.592	16.3085	-2.63908	-4.21277	5e-05	0.00142791
EGR1	early growth response 1	chr5:137801180-137805004	157.342	34.926	-2.17153	-4.09238	5e-05	0.00142791
CYP26B1	cytochrome P450, family 26, subfamily B, polypeptide 1	chr2:72356366-72374963	14.5595	2.08859	-2.80136	-4.07868	5e-05	0.00142791
ERAP2	endoplasmic reticulum aminopeptidase 2	chr5:96211643-96255406	12.0362	1.27634	-3.23729	-3.96791	5e-05	0.00142791
DUSP1	dual specificity phosphatase 1	chr5:172195092-172198203	127.919	31.131	-2.0388	-3.90813	5e-05	0.00142791
SPON1	spondin 1, extracellular matrix protein	chr11:13984183-14289679	20.747	2.7193	-2.93159	-3.89008	5e-05	0.00142791
THBS4	thrombospondin 4	chr5:79331169-79379107	25.8764	3.37521	-2.93859	-3.47762	5e-05	0.00142791
C7orf43	chromosome 7 open reading frame 43	chr7:99752042-99756302	21.5052	5.10827	-2.07378	-3.44058	5e-05	0.00142791
SFRP2	secreted frizzled-related protein 2	chr4:154701741-154710228	72.1687	15.1758	-2.2496	-3.43911	5e-05	0.00142791
FOSB	FBJ murine osteosarcoma viral oncogene homolog B	chr19:45971252-45978437	9.07951	1.17739	-2.94702	-3.30874	5e-05	0.00142791
RPS29	ribosomal protein S29	chr14:50044041-50053094	1420.73	402.796	-1.81852	-3.30265	5e-05	0.00142791
KREMEN1	kringle containing transmembrane protein 1	chr22:29469065-29564321	14.3315	3.95609	-1.85704	-3.22488	5e-05	0.00142791
PDGFRL	platelet-derived growth factor receptor-like	chr8:17433941-17500642	13.9917	1.72947	-3.01616	-3.18586	5e-05	0.00142791
E2F1	E2F transcription factor 1	chr20:32263291-32274210	18.2337	4.33037	-2.07404	-3.09668	5e-05	0.00142791
CDC6	cell division cycle 6	chr17:38444145-38459413	20.2366	5.76154	-1.81244	-3.08742	5e-05	0.00142791
ZNF367	zinc finger protein 367	chr9:99148224-99180669	16.2445	4.30038	-1.91741	-3.02488	5e-05	0.00142791
KIAA1324L	KIAA1324-like	chr7:86506222-86689014	6.12347	1.37937	-2.15034	-2.97022	5e-05	0.00142791
CPSF1	cleavage and polyadenylation specific factor 1, 160kDa	chr8:145597730-145634733	40.9851	16.4586	-1.31626	-2.96951	5e-05	0.00142791
NPTX2	neuronal pentraxin II	chr7:98246596-98259181	8.74768	0.519803	-4.07286	-2.93606	5e-05	0.00142791
MCM3	minichromosome maintenance complex component 3	chr6:52128811-52149679	37.0556	12.6873	-1.54631	-2.91044	5e-05	0.00142791
PPL	periplakin	chr16:4932507-4987136	5.76765	0.972013	-2.56894	-2.90403	5e-05	0.00142791
FAM111B	family with sequence similarity 111, member B	chr11:58874657-58894888	12.1128	3.21369	-1.91423	-2.86295	5e-05	0.00142791
UCK2	uridine-cytidine kinase 2	chr1:165796731-165880855	38.1071	10.1499	-1.9086	-2.85975	5e-05	0.00142791
MCM6	minichromosome maintenance complex component 6	chr2:136597195-136634047	36.2565	12.7959	-1.50256	-2.84623	5e-05	0.00142791
EMP1	epithelial membrane protein 1	chr12:13349601-13369708	396.329	116.531	-1.76598	-2.80479	5e-05	0.00142791
FEN1	flap structure-specific endonuclease 1	chr11:61560108-61564714	36.7343	12.3555	-1.57197	-2.80027	5e-05	0.00142791
IER2	immediate early response 2	chr19:13261281-13265718	56.2463	19.9549	-1.49502	-2.7756	5e-05	0.00142791
WISP2	WNT1 inducible signaling pathway protein 2	chr20:43343884-43356452	47.0695	10.4357	-2.17326	-2.77397	5e-05	0.00142791
MCM5	minichromosome maintenance complex component 5	chr22:35796115-35820495	49.8827	17.8649	-1.48141	-2.74513	5e-05	0.00142791
MCM2	minichromosome maintenance complex component 2	chr3:127317199-127341278	28.2094	9.73789	-1.5345	-2.74019	5e-05	0.00142791
TCF19	transcription factor 19	chr6:31126302-31131992	31.5667	11.0602	-1.51303	-2.73313	5e-05	0.00142791
ABI3BP	ABI family, member 3 (NESH) binding protein	chr3:100468178-100712334	60.8342	21.5086	-1.49997	-2.724	5e-05	0.00142791
KCNJ15	potassium inwardly-rectifying channel, subfamily J, member 15	chr21:39601836-39673746	7.38109	1.61653	-2.19094	-2.68516	5e-05	0.00142791
CNGA3	cyclic nucleotide gated channel alpha 3	chr2:98962617-99015064	3.93777	0.460063	-3.09748	-2.6452	5e-05	0.00142791
RPL22L1	ribosomal protein L22-like 1	chr3:170582664-170588045	37.297	13.7351	-1.4412	-2.56191	5e-05	0.00142791
WDR76	WD repeat domain 76	chr15:44119111-44160617	12.6636	4.33435	-1.54681	-2.54603	5e-05	0.00142791
UHRF1	ubiquitin-like with PHD and ring finger domains 1	chr19:4909509-4962165	36.8801	14.3226	-1.36455	-2.54355	5e-05	0.00142791
CLEC3B	C-type lectin domain family 3, member B	chr3:45067758-45077563	34.628	5.9729	-2.53544	-2.53513	5e-05	0.00142791
EFNB1	ephrin-B1	chrX:68048839-68062006	12.4443	4.23515	-1.555	-2.53403	5e-05	0.00142791
CPXM1	carboxypeptidase X (M14 family), member 1	chr20:2774714-2781292	10.9059	2.02917	-2.42614	-2.52482	5e-05	0.00142791
PRKG2	protein kinase, cGMP-dependent, type II	chr4:82009836-82126215	5.73621	1.32765	-2.11123	-2.50741	5e-05	0.00142791
C1orf151-NBL1,MINOS1,NBL1	mitochondrial inner membrane organizing system 1	chr1:19923470-19984949	192.434	71.4352	-1.42965	-2.50466	5e-05	0.00142791
UNC119B	unc-119 homolog B (C. elegans)	chr12:121148237-121161443	45.4933	11.6119	-1.97006	-2.49065	5e-05	0.00142791
CDC45	cell division cycle 45	chr22:19467413-19508135	17.4045	5.43344	-1.67952	-2.46444	5e-05	0.00142791
CCBE1	collagen and calcium binding EGF domains 1	chr18:57098170-57364644	34.1583	13.1546	-1.37667	-2.46181	5e-05	0.00142791
MCM4	minichromosome maintenance complex component 4	chr8:48872762-48890719	51.5976	20.3495	-1.34231	-2.44968	5e-05	0.00142791
FKBP5	FK506 binding protein 5	chr6:35541361-35704724	7.0266	2.1527	-1.70668	-2.44837	5e-05	0.00142791
CCNYL1	cyclin Y-like 1	chr2:208576263-208620896	30.4597	9.81692	-1.63356	-2.43395	5e-05	0.00142791
SOCS3	suppressor of cytokine signaling 3	chr17:76352858-76356158	25.3093	9.74693	-1.37665	-2.424	5e-05	0.00142791
DUSP6	dual specificity phosphatase 6	chr12:89741836-89746296	23.3736	8.97923	-1.38021	-2.42188	5e-05	0.00142791
SLC29A1	solute carrier family 29 (equilibrative nucleoside transporter), member 1	chr6:44187241-44201888	17.2436	5.30317	-1.70113	-2.41804	5e-05	0.00142791
APOD	apolipoprotein D	chr3:195295572-195311076	48.861	18.6099	-1.39262	-2.40314	5e-05	0.00142791
ZFP36	ZFP36 ring finger protein	chr19:39897486-39900052	80.9368	34.786	-1.21829	-2.37666	5e-05	0.00142791
CDCA7L	cell division cycle associated 7-like	chr7:21582832-21985542	21.5428	8.62961	-1.31984	-2.37143	5e-05	0.00142791
CLSPN	claspin	chr1:36197712-36235551	7.6305	3.01942	-1.3375	-2.36258	5e-05	0.00142791
CFD	complement factor D (adipsin)	chr19:859664-863610	8.47933	1.24092	-2.77254	-2.30858	5e-05	0.00142791
COL15A1	collagen, type XV, alpha 1	chr9:101706137-101833068	82.7646	23.3998	-1.82252	-2.29471	5e-05	0.00142791
CRLF1	cytokine receptor-like factor 1	chr19:18704034-18717660	20.7805	6.58413	-1.65817	-2.28927	5e-05	0.00142791
KIAA1644	KIAA1644	chr22:44639556-44708731	5.20868	1.78901	-1.54176	-2.26875	5e-05	0.00142791
MYBL2	v-myb avian myeloblastosis viral oncogene homolog-like 2	chr20:42295708-42345122	24.6501	10.2374	-1.26775	-2.26174	5e-05	0.00142791
LNX1	ligand of numb-protein X 1, E3 ubiquitin protein ligase	chr4:54326436-54457753	6.46576	1.75057	-1.885	-2.2585	5e-05	0.00142791
EXO1	exonuclease 1	chr1:242011492-242053241	9.54007	3.22592	-1.56429	-2.25669	5e-05	0.00142791
GAS7	growth arrest-specific 7	chr17:9813925-10101868	12.85	5.1257	-1.32594	-2.24434	5e-05	0.00142791
MYC	v-myc avian myelocytomatosis viral oncogene homolog	chr8:128748314-128753680	53.0715	23.4756	-1.17677	-2.22997	5e-05	0.00142791
SLC38A5	solute carrier family 38, member 5	chrX:48316926-48328644	31.7921	12.6736	-1.32685	-2.20944	5e-05	0.00142791
STEAP1	six transmembrane epithelial antigen of the prostate 1	chr7:89783688-89794141	44.8837	18.4803	-1.2802	-2.17798	5e-05	0.00142791
DNAJC9	DnaJ (Hsp40) homolog, subfamily C, member 9	chr10:75002581-75007025	40.6703	17.3593	-1.22827	-2.1779	5e-05	0.00142791
TK1	thymidine kinase 1, soluble	chr17:76170159-76183285	66.583	29.0545	-1.19639	-2.17324	5e-05	0.00142791
MCM10	minichromosome maintenance complex component 10	chr10:13203553-13253104	6.62809	2.34485	-1.4991	-2.16018	5e-05	0.00142791
RRM2	ribonucleotide reductase M2	chr2:10262694-10271546	89.2467	37.2942	-1.25885	-2.14152	5e-05	0.00142791
RMI2	RecQ mediated genome instability 2	chr16:11439310-11445617	18.2405	5.71768	-1.67364	-2.12876	5e-05	0.00142791
ACVRL1	activin A receptor type II-like 1	chr12:52301201-52317145	12.7564	5.41145	-1.23714	-2.12579	5e-05	0.00142791
PCNA	proliferating cell nuclear antigen	chr20:5095598-5107268	120.894	51.857	-1.22113	-2.12288	5e-05	0.00142791
CAPG	capping protein (actin filament), gelsolin-like	chr2:85621870-85641197	67.2991	30.2277	-1.15471	-2.11869	5e-05	0.00142791
LRRN4CL	LRRN4 C-terminal like	chr11:62453873-62457371	18.1416	6.99032	-1.37588	-2.11788	5e-05	0.00142791
H2AFZ	H2A histone family, member Z	chr4:100869243-100871512	265.269	121.556	-1.12583	-2.11736	5e-05	0.00142791
PLAT	plasminogen activator, tissue	chr8:42032235-42065194	25.7997	10.9769	-1.23288	-2.10632	5e-05	0.00142791
RBPJ	recombination signal binding protein for immunoglobulin kappa J region	chr4:26321331-26436752	48.2819	22.2023	-1.12077	-2.10448	5e-05	0.00142791
C19orf48	chromosome 19 open reading frame 48	chr19:51300960-51307974	36.7121	15.9683	-1.20105	-2.0978	5e-05	0.00142791
ITPR3	inositol 1,4,5-trisphosphate receptor, type 3	chr6:33589155-33664348	23.1465	10.8096	-1.09848	-2.09725	5e-05	0.00142791
RBL1	retinoblastoma-like 1	chr20:35626177-35724410	10.1095	4.28528	-1.23825	-2.08738	5e-05	0.00142791
SPRY2	sprouty homolog 2 (Drosophila)	chr13:80910111-80915086	29.3277	13.0636	-1.16671	-2.07718	5e-05	0.00142791
CHAF1A	chromatin assembly factor 1, subunit A (p150)	chr19:4402659-4443394	14.4146	6.2699	-1.20102	-2.07251	5e-05	0.00142791
HAS2	hyaluronan synthase 2	chr8:122625270-122657564	67.0393	29.3766	-1.19034	-2.06414	5e-05	0.00142791
MEOX2	mesenchyme homeobox 2	chr7:15650836-15726308	8.26364	2.47308	-1.74047	-2.06217	5e-05	0.00142791
MMS22L	MMS22-like, DNA repair protein	chr6:97372495-97862283	5.81757	2.52455	-1.20439	-2.05197	5e-05	0.00142791
FKBP1AP1	FK506 binding protein 1A, 12kDa pseudogene 1	chr19:58336666-58338830	6.03469	1.19792	-2.33275	-2.04465	5e-05	0.00142791
PKMYT1	protein kinase, membrane associated tyrosine/threonine 1	chr16:3019341-3030540	23.2357	7.72743	-1.58828	-2.0303	5e-05	0.00142791
RPS21	ribosomal protein S21	chr20:60962120-60963576	539.422	264.207	-1.02975	-2.02674	5e-05	0.00142791
ASF1B	anti-silencing function 1B histone chaperone	chr19:14230320-14247440	31.5898	13.3304	-1.24474	-2.01786	5e-05	0.00142791
CDCA7	cell division cycle associated 7	chr2:174219560-174233718	7.4804	2.27423	-1.71774	-2.01055	5e-05	0.00142791
CHAF1B	chromatin assembly factor 1, subunit B (p60)	chr21:37757688-37789125	11.4653	4.44585	-1.36674	-2.00404	5e-05	0.00142791
DCTPP1	dCTP pyrophosphatase 1	chr16:30435018-30441373	23.5465	8.56012	-1.45981	-2.0001	5e-05	0.00142791
RAD51	RAD51 recombinase	chr15:40987326-41024356	11.7364	4.37207	-1.42461	-1.9931	5e-05	0.00142791
HSD3B7	hydroxy-delta-5-steroid dehydrogenase, 3 beta- and steroid delta-isomerase 7	chr16:30996518-31000473	20.251	8.55497	-1.24316	-1.99257	5e-05	0.00142791
KIAA0101	KIAA0101	chr15:64657210-64673702	28.7116	11.8934	-1.27147	-1.99233	5e-05	0.00142791
ARHGAP22	Rho GTPase activating protein 22	chr10:49654067-49864310	18.5911	8.02442	-1.21214	-1.98962	5e-05	0.00142791
CDCA4	cell division cycle associated 4	chr14:105475909-105487425	16.4259	6.944	-1.24213	-1.98383	5e-05	0.00142791
SDF2L1	stromal cell-derived factor 2-like 1	chr22:21996541-21998588	30.3249	10.1351	-1.58115	-1.98223	5e-05	0.00142791
HELLS	helicase, lymphoid-specific	chr10:96305573-96361856	10.097	4.11033	-1.2966	-1.97896	5e-05	0.00142791
PRLR	prolactin receptor	chr5:35048860-35230823	4.86663	1.04755	-2.21591	-1.95485	5e-05	0.00142791
BRCA1	breast cancer 1, early onset	chr17:41196311-41277500	9.87087	4.54864	-1.11774	-1.95266	5e-05	0.00142791
S100A10	S100 calcium binding protein A10	chr1:151955385-151966714	457.167	211.197	-1.11413	-1.95039	5e-05	0.00142791
POLD1	polymerase (DNA directed), delta 1, catalytic subunit	chr19:50887579-50921275	12.9726	5.46825	-1.24631	-1.94799	5e-05	0.00142791
RFC2	replication factor C (activator 1) 2, 40kDa	chr7:73645831-73668738	22.9675	10.1772	-1.17425	-1.94668	5e-05	0.00142791
SCFD2	sec1 family domain containing 2	chr4:53739150-54232242	18.8224	8.80201	-1.09655	-1.94183	5e-05	0.00142791
CDCA5	cell division cycle associated 5	chr11:64844926-64851615	22.3466	10.165	-1.13645	-1.94091	5e-05	0.00142791
CDT1	chromatin licensing and DNA replication factor 1	chr16:88870185-88875666	10.9568	4.29793	-1.35012	-1.9408	5e-05	0.00142791
DTL	denticleless E3 ubiquitin protein ligase homolog (Drosophila)	chr1:212113740-212278187	13.7164	5.13469	-1.41756	-1.9297	5e-05	0.00142791
CDCP1	CUB domain containing protein 1	chr3:45123768-45187914	5.17587	1.92799	-1.4247	-1.92382	5e-05	0.00142791
TYRO3	TYRO3 protein tyrosine kinase	chr15:41851219-41871536	11.825	5.40672	-1.12901	-1.9168	5e-05	0.00142791
CDC25A	cell division cycle 25A	chr3:48198667-48229801	4.5019	1.58513	-1.50593	-1.9149	5e-05	0.00142791
IK	IK cytokine, down-regulator of HLA II	chr5:140027383-140042065	134.097	43.7156	-1.61706	-1.89438	5e-05	0.00142791
CDK2	cyclin-dependent kinase 2	chr12:56360555-56366568	29.923	14.4601	-1.04918	-1.88974	5e-05	0.00142791
ARNTL2	aryl hydrocarbon receptor nuclear translocator-like 2	chr12:27485786-27578746	8.73012	4.28294	-1.0274	-1.88808	5e-05	0.00142791
LOC388796		chr20:37049238-37064018	14.1883	3.92482	-1.854	-1.88587	5e-05	0.00142791
S100A6	S100 calcium binding protein A6	chr1:153507075-153508717	2350.13	1017.81	-1.20727	-1.87951	5e-05	0.00142791
GINS2	GINS complex subunit 2 (Psf2 homolog)	chr16:85711279-85722588	22.9167	9.03026	-1.34356	-1.86813	5e-05	0.00142791
ATAD2	ATPase family, AAA domain containing 2	chr8:124332090-124408705	22.9629	11.6733	-0.976096	-1.85727	5e-05	0.00142791
SIVA1	SIVA1, apoptosis-inducing factor	chr14:105219469-105225996	52.6267	21.7279	-1.27625	-1.84862	5e-05	0.00142791
EIF1AX	eukaryotic translation initiation factor 1A, X-linked	chrX:20142635-20159966	52.1921	27.0227	-0.949658	-1.84456	5e-05	0.00142791
TNFRSF1B	tumor necrosis factor receptor superfamily, member 1B	chr1:12227059-12269277	5.15179	1.61421	-1.67424	-1.83609	5e-05	0.00142791
ZWINT	ZW10 interacting kinetochore protein	chr10:58117198-58121034	31.0823	14.8443	-1.06619	-1.83295	5e-05	0.00142791
COL8A2	collagen, type VIII, alpha 2	chr1:36560843-36565850	20.2133	9.30194	-1.1197	-1.82907	5e-05	0.00142791
GINS4	GINS complex subunit 4 (Sld5 homolog)	chr8:41386724-41402565	7.94595	3.52723	-1.17168	-1.82112	5e-05	0.00142791
CLN6	ceroid-lipofuscinosis, neuronal 6, late infantile, variant	chr15:68499329-68522080	18.8157	8.60845	-1.12811	-1.81886	5e-05	0.00142791
ESCO2	establishment of sister chromatid cohesion N-acetyltransferase 2	chr8:27632057-27662424	9.9234	4.54589	-1.12627	-1.80529	5e-05	0.00142791
SDC4	syndecan 4	chr20:43953928-43977064	91.6501	48.6489	-0.91373	-1.80428	5e-05	0.00142791
DSN1	DSN1, MIS12 kinetochore complex component	chr20:35380193-35402230	17.7836	8.303	-1.09884	-1.79978	5e-05	0.00142791
KLF6	Kruppel-like factor 6	chr10:3818187-3827473	67.0015	34.1845	-0.97085	-1.7868	5e-05	0.00142791
HMGA1	high mobility group AT-hook 1	chr6:34204576-34214008	296.019	144.726	-1.03237	-1.78112	5e-05	0.00142791
POLA2	polymerase (DNA directed), alpha 2, accessory subunit	chr11:65029431-65065088	15.9617	7.67309	-1.05674	-1.77844	5e-05	0.00142791
MTHFD1	methylenetetrahydrofolate dehydrogenase (NADP+ dependent) 1, methenyltetrahydrofolate cyclohydrolase, formyltetrahydrofolate synthetase	chr14:64854758-64926725	42.9577	22.8866	-0.908415	-1.77499	5e-05	0.00142791
GPRIN1	G protein regulated inducer of neurite outgrowth 1	chr5:176022802-176037131	4.94502	2.01561	-1.29476	-1.77279	5e-05	0.00142791
MRTO4	mRNA turnover 4 homolog (S. cerevisiae)	chr1:19578074-19586622	21.5761	10.9335	-0.98068	-1.76508	5e-05	0.00142791
SLC43A3	solute carrier family 43, member 3	chr11:57174426-57195053	39.8471	21.1618	-0.913014	-1.73645	5e-05	0.00142791
WDHD1	WD repeat and HMG-box DNA binding protein 1	chr14:55405655-55493819	8.03471	4.08717	-0.975143	-1.72341	5e-05	0.00142791
DCLRE1B	DNA cross-link repair 1B	chr1:114447914-114456708	8.27747	3.84836	-1.10495	-1.71876	5e-05	0.00142791
UNG	uracil-DNA glycosylase	chr12:109535398-109548798	22.121	10.9936	-1.00875	-1.71661	5e-05	0.00142791
SEC61G	Sec61 gamma subunit	chr7:54819939-54826939	196.605	104.051	-0.918012	-1.69742	5e-05	0.00142791
IFRD2	interferon-related developmental regulator 2	chr3:50316517-50330026	31.173	16.2042	-0.943927	-1.69636	5e-05	0.00142791
FAM180A	family with sequence similarity 180, member A	chr7:135414345-135433594	37.1354	18.8273	-0.979971	-1.6845	5e-05	0.00142791
FBL	fibrillarin	chr19:40325092-40337054	74.2098	40.964	-0.857251	-1.67142	5e-05	0.00142791
CORO2B	coronin, actin binding protein, 2B	chr15:68871307-69020144	11.1814	5.48055	-1.02871	-1.66454	5e-05	0.00142791
FIGNL1	fidgetin-like 1	chr7:50511831-50518088	7.83691	3.7536	-1.06201	-1.64609	5e-05	0.00142791
ERRFI1	ERBB receptor feedback inhibitor 1	chr1:8071778-8086393	18.114	9.60437	-0.915343	-1.63734	5e-05	0.00142791
STEAP3	STEAP family member 3, metalloreductase	chr2:119981383-120023227	26.0186	14.1094	-0.882884	-1.62223	5e-05	0.00142791
NDUFB2	NADH dehydrogenase (ubiquinone) 1 beta subcomplex, 2, 8kDa	chr7:140395135-140406446	144.472	75.8599	-0.929376	-1.61375	5e-05	0.00142791
EMG1	EMG1 N1-specific pseudouridine methyltransferase	chr12:7079943-7085165	23.1169	10.9316	-1.08044	-1.61166	5e-05	0.00142791
MRGPRF	MAS-related GPR, member F	chr11:68771861-68780850	48.404	26.5864	-0.864439	-1.57193	5e-05	0.00142791
TIMELESS	timeless circadian clock	chr12:56810156-56843200	12.2293	6.82942	-0.840509	-1.55788	5e-05	0.00142791
CBX5	chromobox homolog 5	chr12:54624730-54673915	30.411	14.9567	-1.0238	-0.946838	5e-05	0.00142791
FBLIM1	filamin binding LIM protein 1	chr1:16085254-16113084	15.4572	27.5726	0.834952	1.51396	5e-05	0.00142791
TNIK	TRAF2 and NCK interacting kinase	chr3:170780291-171178197	1.34237	5.12641	1.93317	1.519	5e-05	0.00142791
CH25H	cholesterol 25-hydroxylase	chr10:90965693-90967071	26.0325	48.618	0.901177	1.533	5e-05	0.00142791
OSTM1	osteopetrosis associated transmembrane protein 1	chr6:108362612-108395941	10.9707	19.3433	0.818176	1.56405	5e-05	0.00142791
CAP2	CAP, adenylate cyclase-associated protein, 2 (yeast)	chr6:17393735-17558023	7.13456	13.3907	0.908339	1.56656	5e-05	0.00142791
HSD17B14	hydroxysteroid (17-beta) dehydrogenase 14	chr19:49316273-49339934	2.24285	6.91326	1.62403	1.58427	5e-05	0.00142791
L3MBTL3	l(3)mbt-like 3 (Drosophila)	chr6:130339727-130462594	1.90012	4.3666	1.20042	1.59155	5e-05	0.00142791
ANGPTL2	angiopoietin-like 2	chr9:129677052-129985445	31.8919	57.7457	0.856526	1.62656	5e-05	0.00142791
STAT2	signal transducer and activator of transcription 2, 113kDa	chr12:56735381-56754037	28.7856	51.5687	0.841148	1.62725	5e-05	0.00142791
FADS3	fatty acid desaturase 3	chr11:61640997-61659006	24.3852	44.539	0.869062	1.62803	5e-05	0.00142791
TWIST2	twist family bHLH transcription factor 2	chr2:239756672-239832237	189.506	345.082	0.864694	1.63019	5e-05	0.00142791
ATXN1	ataxin 1	chr6:16299342-16761721	5.3015	9.56546	0.851433	1.64366	5e-05	0.00142791
SVEP1	sushi, von Willebrand factor type A, EGF and pentraxin domain containing 1	chr9:113127528-113342160	8.72026	16.343	0.906233	1.64858	5e-05	0.00142791
UCHL1	ubiquitin carboxyl-terminal esterase L1 (ubiquitin thiolesterase)	chr4:41258897-41270446	103.085	205.73	0.996917	1.65149	5e-05	0.00142791
KDM5B	lysine (K)-specific demethylase 5B	chr1:202696531-202777549	8.97874	16.6167	0.888053	1.6532	5e-05	0.00142791
IGF2R	insulin-like growth factor 2 receptor	chr6:160390130-160527583	21.9926	44.3672	1.01248	1.65742	5e-05	0.00142791
CCDC71L	coiled-coil domain containing 71-like	chr7:106297210-106301634	12.2469	24.0934	0.976227	1.6694	5e-05	0.00142791
ZNF281	zinc finger protein 281	chr1:200375419-200379166	9.41269	17.3449	0.88183	1.67265	5e-05	0.00142791
MEIS2	Meis homeobox 2	chr15:37183221-37393500	8.33225	16.0719	0.947762	1.67293	5e-05	0.00142791
APOE	apolipoprotein E	chr19:45409038-45412650	2.44382	10.6868	2.12861	1.67591	5e-05	0.00142791
DFNA5	deafness, autosomal dominant 5	chr7:24737973-24797639	9.4959	18.6302	0.972266	1.68189	5e-05	0.00142791
RHOQ	ras homolog family member Q	chr2:46769866-46844251	25.5429	49.1347	0.943821	1.68684	5e-05	0.00142791
TPST1	tyrosylprotein sulfotransferase 1	chr7:65670258-65825438	16.0325	31.0642	0.954255	1.69893	5e-05	0.00142791
MANBA	mannosidase, beta A, lysosomal	chr4:103552642-103682151	9.50136	18.4478	0.957244	1.70667	5e-05	0.00142791
TRIM5	tripartite motif containing 5	chr11:5684424-5706339	6.15558	12.2517	0.993012	1.71325	5e-05	0.00142791
PTGS2	prostaglandin-endoperoxide synthase 2 (prostaglandin G/H synthase and cyclooxygenase)	chr1:186640943-186649559	8.00102	18.3956	1.20111	1.71461	5e-05	0.00142791
UAP1L1	UDP-N-acetylglucosamine pyrophosphorylase 1 like 1	chr9:139971952-139978990	6.28562	12.7948	1.02543	1.72889	5e-05	0.00142791
PDLIM7	PDZ and LIM domain 7 (enigma)	chr5:176910394-176924602	77.877	153.215	0.976283	1.73691	5e-05	0.00142791
GPR133	G protein-coupled receptor 133	chr12:131438451-131626008	3.63111	8.48911	1.2252	1.73706	5e-05	0.00142791
GBP1	guanylate binding protein 1, interferon-inducible	chr1:89517986-89531043	9.71629	19.5172	1.00627	1.75284	5e-05	0.00142791
PLK2	polo-like kinase 2	chr5:57749809-57755966	5.62303	12.9286	1.20115	1.75842	5e-05	0.00142791
IFI44L	interferon-induced protein 44-like	chr1:79086087-79111830	1.69845	5.30632	1.6435	1.75864	5e-05	0.00142791
SELM		chr22:31500762-31503551	122.671	230.53	0.910162	1.76839	5e-05	0.00142791
GBA	glucosidase, beta, acid	chr1:155204238-155214653	25.7303	47.8152	0.893999	1.77183	5e-05	0.00142791
MKX	mohawk homeobox	chr10:27961802-28034778	14.0967	29.915	1.08551	1.78012	5e-05	0.00142791
KIAA1199	ell migration inducing protein, hyaluronan binding, CEMIP	chr15:81071711-81243999	53.4421	165.525	1.631	1.79475	5e-05	0.00142791
FZD2	frizzled class receptor 2	chr17:42634811-42638630	11.814	23.0989	0.967332	1.80246	5e-05	0.00142791
PBXIP1	pre-B-cell leukemia homeobox interacting protein 1	chr1:154916558-154928567	10.0724	19.6717	0.965707	1.80295	5e-05	0.00142791
LDB1	LIM domain binding 1	chr10:103867324-103880210	17.226	33.5054	0.959808	1.81574	5e-05	0.00142791
GLI2	GLI family zinc finger 2	chr2:121554866-121750229	2.13658	4.80823	1.1702	1.82146	5e-05	0.00142791
NABP1	nucleic acid binding protein 1	chr2:192542797-192553248	5.89434	12.1274	1.04087	1.82364	5e-05	0.00142791
CCNL1	cyclin L1	chr3:156865585-156878482	8.50661	17.5291	1.04309	1.82538	5e-05	0.00142791
CREBRF	CREB3 regulatory factor	chr5:172483354-172566291	2.46684	5.40615	1.13194	1.82944	5e-05	0.00142791
MAPK8IP3	mitogen-activated protein kinase 8 interacting protein 3	chr16:1756220-1820318	2.12324	5.04645	1.249	1.83757	5e-05	0.00142791
IGFBP7	insulin-like growth factor binding protein 7	chr4:57845108-58071465	115.997	416.812	1.84531	1.84187	5e-05	0.00142791
SLC38A4	solute carrier family 38, member 4	chr12:47158543-47219780	1.345	4.7347	1.81567	1.84965	5e-05	0.00142791
WBP2	WW domain binding protein 2	chr17:73841779-73851501	22.8438	45.4173	0.991443	1.85121	5e-05	0.00142791
KDM6B	lysine (K)-specific demethylase 6B	chr17:7743234-7758118	2.16648	4.99147	1.20411	1.85144	5e-05	0.00142791
PLEKHA5	pleckstrin homology domain containing, family A member 5	chr12:19282625-19529333	4.99452	10.3089	1.04547	1.85452	5e-05	0.00142791
GFRA1	GDNF family receptor alpha 1	chr10:117816441-118033126	2.76697	6.34237	1.19671	1.86019	5e-05	0.00142791
HOXA13	homeobox A13	chr7:27236498-27239725	1.06789	5.29667	2.31032	1.88334	5e-05	0.00142791
PSG4	pregnancy specific beta-1-glycoprotein 4	chr19:43696853-43709926	4.52059	20.0951	2.15226	1.89796	5e-05	0.00142791
PTN	pleiotrophin	chr7:136912091-137028546	7.71476	18.4588	1.25861	1.89973	5e-05	0.00142791
IFIH1	interferon induced with helicase C domain 1	chr2:163123588-163175218	2.97394	8.2059	1.46428	1.90216	5e-05	0.00142791
SOCS2	suppressor of cytokine signaling 2	chr12:93959403-93970521	3.79168	10.9046	1.52403	1.90676	5e-05	0.00142791
EPAS1	endothelial PAS domain protein 1	chr2:46524540-46613842	56.8296	127.976	1.17116	1.90982	5e-05	0.00142791
MX2	MX dynamin-like GTPase 2	chr21:42733949-42780869	5.85237	16.7111	1.51371	1.91416	5e-05	0.00142791
ANKRD1	ankyrin repeat domain 1 (cardiac muscle)	chr10:92671856-92681032	0.811858	4.2929	2.40265	1.91653	5e-05	0.00142791
WNT5A	wingless-type MMTV integration site family, member 5A	chr3:55499742-55521670	41.5628	102.113	1.29681	1.92039	5e-05	0.00142791
BAZ2B	bromodomain adjacent to zinc finger domain, 2B	chr2:160175489-160473059	1.92599	4.193	1.12238	1.92969	5e-05	0.00142791
NEU1	sialidase 1 (lysosomal sialidase)	chr6:31826828-31830709	13.5821	29.2117	1.10485	1.93259	5e-05	0.00142791
GLRX	glutaredoxin (thioltransferase)	chr5:95149552-95158577	11.6681	29.7689	1.35124	1.93547	5e-05	0.00142791
NINJ1	ninjurin 1	chr9:95883770-95896570	12.3992	31.8557	1.36131	1.94204	5e-05	0.00142791
STARD10	StAR-related lipid transfer (START) domain containing 10	chr11:72465773-72504750	2.20811	7.1342	1.69194	1.94692	5e-05	0.00142791
STMN2	stathmin 2	chr8:80523048-80578410	10.2825	27.3101	1.40925	1.94771	5e-05	0.00142791
PPP1R3C	protein phosphatase 1, regulatory subunit 3C	chr10:93388196-93392858	14.1943	35.6233	1.32751	1.96282	5e-05	0.00142791
APBB1IP	amyloid beta (A4) precursor protein-binding, family B, member 1 interacting protein	chr10:26727265-26856732	2.23514	7.24614	1.69685	1.96766	5e-05	0.00142791
PRSS12	protease, serine, 12 (neurotrypsin, motopsin)	chr4:119201192-119273922	9.96845	21.0101	1.07564	1.9688	5e-05	0.00142791
SEMA3D	sema domain, immunoglobulin domain (Ig), short basic domain, secreted, (semaphorin) 3D	chr7:84624871-84751247	3.47354	7.90749	1.18681	1.97164	5e-05	0.00142791
LITAF	lipopolysaccharide-induced TNF factor	chr16:11641577-11681322	20.7602	51.1329	1.30043	1.97248	5e-05	0.00142791
MEIS1	Meis homeobox 1	chr2:66662531-66799891	3.15476	8.95943	1.50588	1.97599	5e-05	0.00142791
FLT1	fms-related tyrosine kinase 1	chr13:28874482-29069265	3.27974	13.0974	1.99762	1.97627	5e-05	0.00142791
FAT4	FAT atypical cadherin 4	chr4:126237566-126414087	3.38609	7.02285	1.05244	2.01087	5e-05	0.00142791
TENM3	teneurin transmembrane protein 3	chr4:183245136-183724177	6.42369	16.6688	1.37568	2.01277	5e-05	0.00142791
ANGPT1	angiopoietin 1	chr8:108261709-108510254	6.73724	14.9673	1.15159	2.01718	5e-05	0.00142791
AGRN	agrin	chr1:955502-991499	12.4239	30.501	1.29574	2.04311	5e-05	0.00142791
GRIK2	glutamate receptor, ionotropic, kainate 2	chr6:101846860-102517958	1.58851	4.70904	1.56776	2.04596	5e-05	0.00142791
C15orf52	chromosome 15 open reading frame 52	chr15:40623652-40633168	3.17415	7.47672	1.23604	2.04878	5e-05	0.00142791
SCN9A	sodium channel, voltage-gated, type IX, alpha subunit	chr2:167051696-167232497	0.968621	5.61119	2.5343	2.05222	5e-05	0.00142791
HSD11B1	hydroxysteroid (11-beta) dehydrogenase 1	chr1:209859524-209908295	1.02505	6.44391	2.65225	2.06756	5e-05	0.00142791
SULF2	sulfatase 2	chr20:46286149-46415360	10.5775	24.3979	1.20575	2.06949	5e-05	0.00142791
CCNG2	cyclin G2	chr4:78078356-78091213	6.33892	14.0497	1.14823	2.07635	5e-05	0.00142791
SLC16A4	solute carrier family 16, member 4	chr1:110905472-110933704	1.73151	6.97719	2.01061	2.07696	5e-05	0.00142791
TRIM22	tripartite motif containing 22	chr11:5710816-5732093	18.0985	38.281	1.08076	2.08152	5e-05	0.00142791
NQO1	NAD(P)H dehydrogenase, quinone 1	chr16:69743303-69760533	73.4049	163.026	1.15116	2.09094	5e-05	0.00142791
ABCC9	ATP-binding cassette, sub-family C (CFTR/MRP), member 9	chr12:21950323-22089628	2.11127	8.13467	1.94597	2.09113	5e-05	0.00142791
NR2F2	nuclear receptor subfamily 2, group F, member 2	chr15:96869156-96883492	12.8699	29.8563	1.21404	2.09543	5e-05	0.00142791
COL4A2	collagen, type IV, alpha 2	chr13:110959630-111165373	32.3617	105.719	1.70787	2.10722	5e-05	0.00142791
ANTXR1	anthrax toxin receptor 1	chr2:69240275-69476459	68.1957	207.063	1.60232	2.10951	5e-05	0.00142791
HMOX1	heme oxygenase (decycling) 1	chr22:35777059-35790207	64.7536	173.133	1.41885	2.10981	5e-05	0.00142791
COL7A1	collagen, type VII, alpha 1	chr3:48601505-48632593	7.90058	24.3133	1.62172	2.12105	5e-05	0.00142791
MALAT1	metastasis associated lung adenocarcinoma transcript 1 (non-protein coding)	chr11:65265232-65273939	7.48151	15.9265	1.09003	2.12775	5e-05	0.00142791
LOC100144602		chr4:66535678-66559104	0.381075	4.71831	3.63012	2.13426	5e-05	0.00142791
NRG1	neuregulin 1	chr8:31497267-32622558	9.49745	23.5191	1.30822	2.1434	5e-05	0.00142791
DCLK2	doublecortin-like kinase 2	chr4:150999425-151178608	1.82434	5.88081	1.68864	2.14779	5e-05	0.00142791
RSPO3	R-spondin 3	chr6:127440047-127518184	2.3715	8.85277	1.90033	2.15258	5e-05	0.00142791
TANC1	tetratricopeptide repeat, ankyrin repeat and coiled-coil containing 1	chr2:159825145-160089170	4.5777	10.0629	1.13635	2.16495	5e-05	0.00142791
IFRD1	interferon-related developmental regulator 1	chr7:112063198-112117258	8.81949	20.3517	1.20638	2.1675	5e-05	0.00142791
KLHL24	kelch-like family member 24	chr3:183353410-183402304	2.34026	5.93809	1.34333	2.16943	5e-05	0.00142791
IFITM1	interferon induced transmembrane protein 1	chr11:313990-315272	96.1781	262.342	1.44767	2.17653	5e-05	0.00142791
NEXN	nexilin (F actin binding protein)	chr1:78354199-78409578	8.19313	18.4821	1.17364	2.20046	5e-05	0.00142791
HSPB1	heat shock 27kDa protein 1	chr7:75931874-75933614	317.256	703.852	1.14963	2.20305	5e-05	0.00142791
PHLDB2,PLCXD2	pleckstrin homology-like domain, family B, member 2	chr3:111393522-111695364	6.03249	14.8605	1.30065	2.20333	5e-05	0.00142791
PTGDS	prostaglandin D2 synthase 21kDa (brain)	chr9:139871955-139876194	20.0228	62.8233	1.64965	2.22104	5e-05	0.00142791
SEMA5A	sema domain, seven thrombospondin repeats (type 1 and type 1-like), transmembrane domain (TM) and short cytoplasmic domain, (semaphorin) 5A	chr5:9035137-9546233	10.6797	27.1329	1.34517	2.23649	5e-05	0.00142791
SERPINB7	serpin peptidase inhibitor, clade B (ovalbumin), member 7	chr18:61420280-61472610	8.18729	24.4683	1.57946	2.24296	5e-05	0.00142791
FOXF1	forkhead box F1	chr16:86544132-86548070	1.57242	9.02619	2.52113	2.24445	5e-05	0.00142791
TPP1	tripeptidyl peptidase I	chr11:6633996-6640692	51.6729	119.562	1.21028	2.2612	5e-05	0.00142791
IL7R	interleukin 7 receptor	chr5:35856976-35879705	8.19772	20.504	1.32261	2.2616	5e-05	0.00142791
KRT34	keratin 34	chr17:39533920-39538636	2.32385	12.2243	2.39516	2.26908	5e-05	0.00142791
GDF15	growth differentiation factor 15	chr19:18496967-18499986	14.9643	47.3299	1.66122	2.27908	5e-05	0.00142791
LIMCH1	LIM and calponin homology domains 1	chr4:41362803-41702061	2.71173	9.11422	1.74891	2.28925	5e-05	0.00142791
IL6	interleukin 6	chr7:22766765-22771621	36.6168	132.326	1.85352	2.29148	5e-05	0.00142791
CCL2	chemokine (C-C motif) ligand 2	chr17:32582295-32584220	117.229	422.191	1.84856	2.30359	5e-05	0.00142791
COL4A1	collagen, type IV, alpha 1	chr13:110801309-110959496	23.5044	82.1735	1.80574	2.30451	5e-05	0.00142791
TFAP2A	transcription factor AP-2 alpha (activating enhancer binding protein 2 alpha)	chr6:10396915-10419797	0.806416	4.74319	2.55626	2.30895	5e-05	0.00142791
LMOD1	leiomodin 1 (smooth muscle)	chr1:201865583-201915716	2.17629	6.43507	1.56409	2.31216	5e-05	0.00142791
CNTNAP1	contactin associated protein 1	chr17:40834631-40852011	10.023	22.9645	1.19609	2.32815	5e-05	0.00142791
SOX4	SRY (sex determining region Y)-box 4	chr6:21593971-21598849	6.14683	15.9406	1.3748	2.3308	5e-05	0.00142791
IFIT1	interferon-induced protein with tetratricopeptide repeats 1	chr10:91152302-91166244	4.6962	17.9948	1.93801	2.35175	5e-05	0.00142791
SORT1	sortilin 1	chr1:109852187-109940563	1.97047	5.965	1.59798	2.35933	5e-05	0.00142791
CSRP2	cysteine and glycine-rich protein 2	chr12:77252495-77272799	15.2016	44.2522	1.54152	2.36276	5e-05	0.00142791
LENG8	leukocyte receptor cluster (LRC) member 8	chr19:54960064-54974894	9.26857	23.2532	1.32701	2.36531	5e-05	0.00142791
LGR4	leucine-rich repeat containing G protein-coupled receptor 4	chr11:27387507-27494334	18.0417	55.259	1.61487	2.38593	5e-05	0.00142791
STRA6	stimulated by retinoic acid 6	chr15:74471807-74502046	0.402412	5.41288	3.74965	2.38753	5e-05	0.00142791
HSPB7	heat shock 27kDa protein family, member 7 (cardiovascular)	chr1:16340522-16345285	11.3212	35.2934	1.64037	2.4264	5e-05	0.00142791
IGFBP5	insulin-like growth factor binding protein 5	chr2:217536827-217560272	18.4453	209.155	3.50325	2.43034	5e-05	0.00142791
BDKRB2	bradykinin receptor B2	chr14:96671134-96710666	6.32726	23.0661	1.86612	2.43043	5e-05	0.00142791
HSPA2	heat shock 70kDa protein 2	chr14:65007185-65009954	3.471	11.6952	1.75249	2.4413	5e-05	0.00142791
MFGE8	milk fat globule-EGF factor 8 protein	chr15:89441913-89456663	67.0665	178.467	1.412	2.45975	5e-05	0.00142791
DAB1	Dab, reelin signal transducer, homolog 1 (Drosophila)	chr1:57463578-58716211	0.514734	4.10472	2.99539	2.47051	5e-05	0.00142791
WNT2	wingless-type MMTV integration site family member 2	chr7:116916685-116963343	1.10604	5.71601	2.3696	2.49112	5e-05	0.00142791
MMP11	matrix metallopeptidase 11 (stromelysin 3)	chr22:24115035-24126503	3.66069	15.329	2.06608	2.5072	5e-05	0.00142791
TNS3	tensin 3	chr7:47314751-47621742	16.8204	44.0603	1.38926	2.53711	5e-05	0.00142791
TNFAIP2	tumor necrosis factor, alpha-induced protein 2	chr14:103592663-103603776	11.5926	32.0908	1.46896	2.53799	5e-05	0.00142791
ME1	malic enzyme 1, NADP(+)-dependent, cytosolic	chr6:83920109-84140938	7.15255	18.8605	1.39884	2.5398	5e-05	0.00142791
SLC7A11	solute carrier family 7 (anionic amino acid transporter light chain, xc- system), member 11	chr4:138948576-139163503	9.54958	29.6233	1.63322	2.54679	5e-05	0.00142791
MTRNR2L10	MT-RNR2-like 10	chrX:55207823-55208944	13.5185	41.7543	1.62699	2.555	5e-05	0.00142791
GPRC5B	G protein-coupled receptor, class C, group 5, member B	chr16:19870292-19896151	1.98057	9.57942	2.27402	2.56804	5e-05	0.00142791
ID2	inhibitor of DNA binding 2, dominant negative helix-loop-helix protein	chr2:8822112-8824583	38.637	122.044	1.65935	2.58204	5e-05	0.00142791
GULP1	GULP, engulfment adaptor PTB domain containing 1	chr2:189156395-189460652	2.51426	9.26989	1.88242	2.58882	5e-05	0.00142791
SERINC2	serine incorporator 2	chr1:31882411-31907527	15.2046	46.2878	1.60613	2.59716	5e-05	0.00142791
BDNF	brain-derived neurotrophic factor	chr11:27528398-27743605	1.80087	8.04939	2.16019	2.60069	5e-05	0.00142791
CYGB	cytoglobin	chr17:74523429-74541458	3.38677	18.1968	2.42571	2.6115	5e-05	0.00142791
PTPRN	protein tyrosine phosphatase, receptor type, N	chr2:220154344-220174295	2.94936	11.0304	1.90302	2.63838	5e-05	0.00142791
EREG	epiregulin	chr4:75230859-75254477	0.700028	14.0226	4.32419	2.6399	5e-05	0.00142791
PDE1C	phosphodiesterase 1C, calmodulin-dependent 70kDa	chr7:31792631-32338383	0.871747	5.36204	2.6208	2.67442	5e-05	0.00142791
MCAM	melanoma cell adhesion molecule	chr11:119179233-119187840	1.50906	7.16414	2.24715	2.6782	5e-05	0.00142791
DNM3OS	DNM3 opposite strand/antisense RNA	chr1:171810620-172381857	3.03155	9.70391	1.67851	2.6917	5e-05	0.00142791
ICAM1	intercellular adhesion molecule 1	chr19:10381516-10397291	7.28545	25.272	1.79445	2.7369	5e-05	0.00142791
G0S2	G0/G1 switch 2	chr1:209848669-209849735	2.11497	21.6486	3.35557	2.76928	5e-05	0.00142791
C8orf4	chromosome 8 open reading frame 4	chr8:40010986-40012827	1.52934	14.2392	3.21889	2.80108	5e-05	0.00142791
MEG3,MIR770	maternally expressed 3 (non-protein coding)	chr14:101292444-101327360	16.0961	51.8609	1.68794	2.80277	5e-05	0.00142791
ID3	inhibitor of DNA binding 3, dominant negative helix-loop-helix protein	chr1:23884420-23886285	36.8702	124.802	1.75911	2.83906	5e-05	0.00142791
NEAT1	nuclear paraspeckle assembly transcript 1 (non-protein coding)	chr11:65190268-65194003	29.7899	87.6853	1.55751	2.84521	5e-05	0.00142791
NTN4	netrin 4	chr12:96043030-96184536	2.62052	12.6226	2.26808	2.85631	5e-05	0.00142791
ADAMTS5	ADAM metallopeptidase with thrombospondin type 1 motif, 5	chr21:28290230-28339439	2.65547	8.78986	1.72687	2.86628	5e-05	0.00142791
CNN1	calponin 1, basic, smooth muscle	chr19:11649578-11661138	4.61981	20.6266	2.1586	2.87709	5e-05	0.00142791
TGM2	transglutaminase 2	chr20:36756863-36793700	9.25292	39.4315	2.09137	2.93764	5e-05	0.00142791
ARMC9	armadillo repeat containing 9	chr2:232063293-232238606	10.0526	35.7765	1.83144	3.02037	5e-05	0.00142791
ACTC1	actin, alpha, cardiac muscle 1	chr15:35080296-35087927	0.1525	4.20444	4.78503	3.10688	5e-05	0.00142791
IL1B	interleukin 1, beta	chr2:113587336-113594356	0.850943	24.0522	4.82096	3.21232	5e-05	0.00142791
GALNT5	polypeptide N-acetylgalactosaminyltransferase 5	chr2:158114339-158167913	18.1149	64.4043	1.82998	3.23114	5e-05	0.00142791
AMIGO2	adhesion molecule with Ig-like domain 2	chr12:47469489-47473734	3.10074	16.7837	2.43638	3.23376	5e-05	0.00142791
PDE5A	phosphodiesterase 5A, cGMP-specific	chr4:120375937-120549981	0.946007	7.51442	2.98974	3.37694	5e-05	0.00142791
OXTR	oxytocin receptor	chr3:8792094-8811300	4.05131	18.8391	2.21727	3.49864	5e-05	0.00142791
TRHDE	thyrotropin-releasing hormone degrading enzyme	chr12:72647286-73059422	0.475378	8.16054	4.10152	3.57929	5e-05	0.00142791
PDE4B	phosphodiesterase 4B, cAMP-specific	chr1:66258192-66840262	1.46307	9.07367	2.63268	3.59316	5e-05	0.00142791
MRVI1	murine retrovirus integration site 1 homolog	chr11:10562782-10715535	0.64544	5.68298	3.13829	3.61235	5e-05	0.00142791
RARRES2	retinoic acid receptor responder (tazarotene induced) 2	chr7:150035406-150038763	6.4038	84.983	3.73017	3.71107	5e-05	0.00142791
LCP1	lymphocyte cytosolic protein 1 (L-plastin)	chr13:46700057-46756459	0.136108	7.46162	5.77667	3.89523	5e-05	0.00142791
ALDH1A1	aldehyde dehydrogenase 1 family, member A1	chr9:75515577-75568233	0.647834	45.399	6.13089	4.42788	5e-05	0.00142791
SFRP1	secreted frizzled-related protein 1	chr8:41119475-41166990	3.71963	43.1025	3.53454	5.09509	5e-05	0.00142791
ADCK2	aarF domain containing kinase 2	chr7:140372952-140394908	8.37111	2.94324	-1.50801	-1.91573	0.0001	0.00260784
PAQR4	progestin and adipoQ receptor family member IV	chr16:3019341-3030540	12.7518	3.32101	-1.94101	-1.87065	0.0001	0.00260784
FABP5	fatty acid binding protein 5 (psoriasis-associated)	chr8:82192717-82197012	49.2836	21.6907	-1.18403	-1.80257	0.0001	0.00260784
SGMS2	sphingomyelin synthase 2	chr4:108745720-108836204	13.671	7.10819	-0.943566	-1.77214	0.0001	0.00260784
TOMM40	translocase of outer mitochondrial membrane 40 homolog (yeast)	chr19:45394476-45406946	28.552	14.6483	-0.962861	-1.76543	0.0001	0.00260784
GINS1	GINS complex subunit 1 (Psf1 homolog)	chr20:25388322-25429191	8.56203	3.80048	-1.17177	-1.7122	0.0001	0.00260784
RGMB	repulsive guidance molecule family member b	chr5:98104998-98132198	128.956	61.1437	-1.07661	-1.70755	0.0001	0.00260784
POLE2	polymerase (DNA directed), epsilon 2, accessory subunit	chr14:50110269-50155098	8.10505	2.96593	-1.45034	-1.69308	0.0001	0.00260784
SPRY4	sprouty homolog 4 (Drosophila)	chr5:141689991-141704620	10.6796	5.55085	-0.944081	-1.6911	0.0001	0.00260784
PNP	purine nucleoside phosphorylase	chr14:20937537-20946165	12.6109	6.1534	-1.03522	-1.5864	0.0001	0.00260784
LOC400043		chr12:54519854-54526626	17.6421	8.11409	-1.12052	-1.58477	0.0001	0.00260784
ARL6IP6	ADP-ribosylation factor-like 6 interacting protein 6	chr2:153574406-153617767	19.1183	9.57884	-0.997031	-1.58017	0.0001	0.00260784
RPA1	replication protein A1, 70kDa	chr17:1733272-1802848	29.8628	17.2426	-0.792374	-1.57855	0.0001	0.00260784
SHCBP1	SHC SH2-domain binding protein 1	chr16:46614467-46655311	27.2559	14.8819	-0.873011	-1.57268	0.0001	0.00260784
USP1	ubiquitin specific peptidase 1	chr1:62901974-62917475	30.4229	17.5963	-0.78989	-1.53051	0.0001	0.00260784
UAP1	UDP-N-acetylglucosamine pyrophosphorylase 1	chr1:162531295-162569633	72.151	42.5427	-0.76211	-1.47601	0.0001	0.00260784
GOLGB1	golgin B1	chr3:121382045-121468614	8.22349	14.2744	0.795603	1.53357	0.0001	0.00260784
GABARAPL1	GABA(A) receptor-associated protein like 1	chr12:10365488-10375724	20.9019	37.2678	0.834298	1.53627	0.0001	0.00260784
DKK1	dickkopf WNT signaling pathway inhibitor 1	chr10:54074040-54077417	82.4866	158.42	0.941526	1.55648	0.0001	0.00260784
G6PD	glucose-6-phosphate dehydrogenase	chrX:153759605-153793261	34.9709	63.7226	0.865651	1.55971	0.0001	0.00260784
DDX60L	DEAD (Asp-Glu-Ala-Asp) box polypeptide 60-like	chr4:169277885-169401638	3.89558	7.3384	0.913628	1.56735	0.0001	0.00260784
ZBTB18	zinc finger and BTB domain containing 18	chr1:244214560-244220778	2.40623	5.35379	1.15379	1.61594	0.0001	0.00260784
GNAI1	guanine nucleotide binding protein (G protein), alpha inhibiting activity polypeptide 1	chr7:79764139-79848725	7.08176	13.809	0.963425	1.62621	0.0001	0.00260784
CHD6	chromodomain helicase DNA binding protein 6	chr20:40031169-40247133	3.0478	5.52822	0.859047	1.62632	0.0001	0.00260784
UBR4	ubiquitin protein ligase E3 component n-recognin 4	chr1:19400999-19536746	9.28069	16.9234	0.866716	1.62681	0.0001	0.00260784
MBNL2	muscleblind-like splicing regulator 2	chr13:97874549-98046374	15.8899	30.0914	0.921247	1.68907	0.0001	0.00260784
GPC4	glypican 4	chrX:132435063-132549205	4.41142	10.0936	1.19413	1.69533	0.0001	0.00260784
FIGF,PIR	c-fos induced growth factor (vascular endothelial growth factor D)	chrX:15363712-15511711	1.84255	5.73551	1.63821	1.69838	0.0001	0.00260784
IFIT2	interferon-induced protein with tetratricopeptide repeats 2	chr10:91061705-91069033	3.42705	8.61602	1.33005	1.7318	0.0001	0.00260784
CPNE7	copine VII	chr16:89642175-89663654	2.00748	6.519	1.69926	1.86683	0.0001	0.00260784
MEX3B	mex-3 RNA binding family member B	chr15:82334118-82338484	1.69716	5.28596	1.63904	1.91872	0.0001	0.00260784
MCM8	minichromosome maintenance complex component 8	chr20:5931297-5975831	8.81571	4.41629	-0.997242	-1.75011	0.00015	0.00359923
LIG1	ligase I, DNA, ATP-dependent	chr19:48618702-48673560	13.344	6.65527	-1.00362	-1.68877	0.00015	0.00359923
MLF1IP	centromere protein U, CENPU	chr4:185570766-185655286	19.4974	9.15436	-1.09075	-1.67937	0.00015	0.00359923
MCM7	minichromosome maintenance complex component 7	chr7:99690403-99723128	63.8983	25.716	-1.31311	-1.67905	0.00015	0.00359923
RECQL4	RecQ protein-like 4	chr8:145736666-145743210	8.28744	3.80855	-1.12168	-1.67207	0.00015	0.00359923
ACE	angiotensin I converting enzyme	chr17:61554421-61575741	9.59999	4.84801	-0.985641	-1.65251	0.00015	0.00359923
RNASEH2A	ribonuclease H2, subunit A	chr19:12917427-12924462	34.0602	16.6435	-1.03313	-1.65181	0.00015	0.00359923
FUS	FUS RNA binding protein	chr16:31191430-31206192	50.1078	27.5455	-0.863216	-1.64963	0.00015	0.00359923
MMP12	matrix metallopeptidase 12 (macrophage elastase)	chr11:102733463-102745764	5.7563	1.76742	-1.70349	-1.62404	0.00015	0.00359923
C20orf27	chromosome 20 open reading frame 27	chr20:3734145-3749035	35.9925	18.5069	-0.959635	-1.60529	0.00015	0.00359923
GAR1	GAR1 ribonucleoprotein	chr4:110736665-110745893	19.2733	9.71921	-0.987694	-1.57182	0.00015	0.00359923
S100A4	S100 calcium binding protein A4	chr1:153516094-153518282	1045.55	554.826	-0.914151	-1.56281	0.00015	0.00359923
AIM1	absent in melanoma 1	chr6:106959729-107018334	11.3563	6.22114	-0.868244	-1.54991	0.00015	0.00359923
COL5A3	collagen, type V, alpha 3	chr19:10070236-10121147	32.9587	18.2263	-0.854637	-1.53675	0.00015	0.00359923
ELOVL6	ELOVL fatty acid elongase 6	chr4:110970228-111119820	13.0409	7.19437	-0.8581	-1.51992	0.00015	0.00359923
DUT	deoxyuridine triphosphatase	chr15:48623620-48635570	41.665	23.8914	-0.802342	-1.50031	0.00015	0.00359923
EMP2	epithelial membrane protein 2	chr16:10622278-10674539	21.3846	12.6575	-0.756576	-1.42539	0.00015	0.00359923
KCNMA1	potassium large conductance calcium-activated channel, subfamily M, alpha member 1	chr10:78629358-79397577	28.6903	13.2322	-1.11651	-1.16472	0.00015	0.00359923
SMPDL3A	sphingomyelin phosphodiesterase, acid-like 3A	chr6:123109970-123130864	6.65011	12.8792	0.953595	1.4223	0.00015	0.00359923
WSB1	WD repeat and SOCS box containing 1	chr17:25621105-25640645	19.8393	33.7645	0.767149	1.47791	0.00015	0.00359923
RB1CC1	RB1-inducible coiled-coil 1	chr8:53535017-53627026	11.6006	19.4828	0.748005	1.49346	0.00015	0.00359923
CEBPD	CCAAT/enhancer binding protein (C/EBP), delta	chr8:48649475-48650726	32.186	60.8828	0.9196	1.51495	0.00015	0.00359923
ZFC3H1	zinc finger, C3H1-type containing	chr12:72003378-72074428	4.68305	8.36648	0.837173	1.54109	0.00015	0.00359923
DMPK	dystrophia myotonica-protein kinase	chr19:46272975-46285815	8.90232	16.8472	0.920258	1.54134	0.00015	0.00359923
CTSA	cathepsin A	chr20:44517110-44541003	134.19	264.635	0.979733	1.56872	0.00015	0.00359923
TSHZ1	teashirt zinc finger homeobox 1	chr18:72922709-73001905	7.73186	15.3829	0.992444	1.60094	0.00015	0.00359923
SPECC1	sperm antigen with calponin homology and coiled-coil domains 1	chr17:19912648-20218072	2.86703	6.03658	1.07418	1.63961	0.00015	0.00359923
F3	coagulation factor III (thromboplastin, tissue factor)	chr1:94994731-95007413	28.0523	55.7429	0.99067	1.64888	0.00015	0.00359923
TTC14	tetratricopeptide repeat domain 14	chr3:180319917-180328918	4.65204	9.41916	1.01773	1.6499	0.00015	0.00359923
AZI2	5-azacytidine induced 2	chr3:28363843-28390618	21.4992	43.168	1.00568	1.69554	0.00015	0.00359923
RBM24	RNA binding motif protein 24	chr6:17281808-17294099	1.1738	4.22891	1.8491	1.94265	0.00015	0.00359923
ITIH5	inter-alpha-trypsin inhibitor heavy chain family, member 5	chr10:7601231-7708961	4.21678	0.686176	-2.61949	-1.96162	0.0002	0.00454146
COMP	cartilage oligomeric matrix protein	chr19:18893582-18902114	52.6618	22.892	-1.20192	-1.66112	0.0002	0.00454146
MSH2	mutS homolog 2	chr2:47630205-47710367	19.3957	10.8717	-0.835164	-1.5527	0.0002	0.00454146
HNRNPAB	heterogeneous nuclear ribonucleoprotein A/B	chr5:177631507-177659803	116.113	65.3897	-0.828396	-1.55257	0.0002	0.00454146
TSPO	translocator protein (18kDa)	chr22:43547519-43559248	182.534	105.659	-0.788754	-1.50896	0.0002	0.00454146
LMNB1	lamin B1	chr5:126112314-126172712	30.9136	17.5141	-0.819727	-1.49486	0.0002	0.00454146
PTPRJ	protein tyrosine phosphatase, receptor type, J	chr11:48002109-48192394	2.86885	5.60709	0.966783	1.45964	0.0002	0.00454146
MID1	midline 1	chrX:10413349-10851809	4.23619	7.81268	0.883051	1.46298	0.0002	0.00454146
OSGIN1	oxidative stress induced growth inhibitor 1	chr16:83986826-83999937	2.38054	6.05633	1.34715	1.46959	0.0002	0.00454146
SIX1	SIX homeobox 1	chr14:61111416-61116155	2.62267	6.051	1.20614	1.47075	0.0002	0.00454146
GCC2	GRIP and coiled-coil domain containing 2	chr2:109065576-109125854	6.12254	10.35	0.757429	1.49393	0.0002	0.00454146
ATF6B	activating transcription factor 6 beta	chr6:32083044-32096017	23.4225	39.8522	0.766764	1.52307	0.0002	0.00454146
PTGES	prostaglandin E synthase	chr9:132500614-132515344	13.4829	26.9088	0.996951	1.53855	0.0002	0.00454146
MN1	meningioma (disrupted in balanced translocation) 1	chr22:28144264-28197486	9.87872	23.5084	1.25078	1.54262	0.0002	0.00454146
IER5L	immediate early response 5-like	chr9:131937830-131940540	8.84437	17.7327	1.00358	1.56506	0.0002	0.00454146
NFAT5	nuclear factor of activated T-cells 5, tonicity-responsive	chr16:69599868-69738569	6.57154	11.3674	0.790602	1.57642	0.0002	0.00454146
DDX58	DEAD (Asp-Glu-Ala-Asp) box polypeptide 58	chr9:32455299-32526322	4.77581	9.85409	1.04498	1.57758	0.0002	0.00454146
CALCOCO1	calcium binding and coiled-coil domain 1	chr12:54104901-54121307	17.7641	31.4081	0.822172	1.57937	0.0002	0.00454146
LAYN	layilin	chr11:111411232-111432470	17.3609	31.2547	0.848227	1.61182	0.0002	0.00454146
LDB2	LIM domain binding 2	chr4:16503164-16900424	7.3283	14.701	1.00437	1.61925	0.0002	0.00454146
SOCS1	suppressor of cytokine signaling 1	chr16:11348273-11350039	3.27579	14.3686	2.13301	1.76117	0.0002	0.00454146
OSBPL8	oxysterol binding protein-like 8	chr12:76745577-76953589	25.948	93.3102	1.84641	1.8037	0.0002	0.00454146
GDF10	growth differentiation factor 10	chr10:48425787-48439138	4.99129	0.644492	-2.95318	-2.16407	0.00025	0.00541279
C19orf10	chromosome 19 open reading frame 10	chr19:4657556-4670415	143.353	85.4584	-0.74628	-1.48841	0.00025	0.00541279
TONSL	tonsoku-like, DNA repair protein	chr8:145654162-145669812	5.43986	2.6667	-1.02851	-1.45873	0.00025	0.00541279
RRM1	ribonucleotide reductase M1	chr11:4115923-4160106	54.1814	32.5563	-0.73486	-1.41965	0.00025	0.00541279
DHCR24	24-dehydrocholesterol reductase	chr1:55315299-55352921	46.6963	27.8795	-0.744102	-1.40725	0.00025	0.00541279
LMO7	LIM domain 7	chr13:76194569-76434006	33.1119	56.5619	0.77248	1.414	0.00025	0.00541279
VAC14	Vac14 homolog (S. cerevisiae)	chr16:70721341-70835061	9.67967	17.2145	0.830593	1.47298	0.00025	0.00541279
MGARP	mitochondria-localized glutamic acid-rich protein	chr4:140187316-140201492	1.72856	5.1595	1.57766	1.47981	0.00025	0.00541279
MTRNR2L8	MT-RNR2-like 8	chr11:10529433-10530723	159.612	282.511	0.823734	1.49304	0.00025	0.00541279
ZMIZ1	zinc finger, MIZ-type containing 1	chr10:80828791-81076285	19.1719	33.2586	0.794738	1.51423	0.00025	0.00541279
KIF26B	kinesin family member 26B	chr1:245318286-245866428	4.32411	7.95488	0.879435	1.51564	0.00025	0.00541279
XAF1	XIAP associated factor 1	chr17:6659155-6678964	10.5385	20.9315	0.990008	1.53282	0.00025	0.00541279
PARP14	poly (ADP-ribose) polymerase family, member 14	chr3:122399671-122449687	8.95742	17.1062	0.933365	1.54478	0.00025	0.00541279
CRIM1	cysteine rich transmembrane BMP regulator 1 (chordin-like)	chr2:36583369-36778278	64.0495	125.407	0.969358	1.56502	0.00025	0.00541279
CLK1	CDC-like kinase 1	chr2:201717731-201729467	9.70403	18.4859	0.929767	1.57452	0.00025	0.00541279
POLR2A	polymerase (RNA) II (DNA directed) polypeptide A, 220kDa	chr17:7387697-7417935	26.0115	46.4517	0.836584	1.60413	0.00025	0.00541279
BHMT2	betaine--homocysteine S-methyltransferase 2	chr5:78365546-78385897	2.09881	5.12026	1.28665	1.64111	0.00025	0.00541279
STC2	stanniocalcin 2	chr5:172741725-172756506	56.8869	151.06	1.40896	1.68788	0.00025	0.00541279
USP53	ubiquitin specific peptidase 53	chr4:120133781-120216673	9.28818	19.6519	1.0812	1.70934	0.00025	0.00541279
TMEM155	transmembrane protein 155	chr4:122680084-122687963	0.806586	4.07435	2.33667	1.96663	0.00025	0.00541279
SNED1	sushi, nidogen and EGF-like domains 1	chr2:241938254-242041747	15.3244	6.8459	-1.16252	-1.73869	0.0003	0.00616556
RFC3	replication factor C (activator 1) 3, 38kDa	chr13:34392205-34540695	15.796	7.51294	-1.07211	-1.71544	0.0003	0.00616556
ORC6	origin recognition complex, subunit 6	chr16:46723557-46732306	14.6805	6.64998	-1.14248	-1.65427	0.0003	0.00616556
OXCT1	3-oxoacid CoA transferase 1	chr5:41730166-41870791	23.5348	13.5149	-0.80024	-1.50949	0.0003	0.00616556
PDLIM2	PDZ and LIM domain 2 (mystique)	chr8:22436253-22455538	47.7324	27.0154	-0.82119	-1.49681	0.0003	0.00616556
ST6GALNAC6	ST6 (alpha-N-acetyl-neuraminyl-2,3-beta-galactosyl-1,3)-N-acetylgalactosaminide alpha-2,6-sialyltransferase 6	chr9:130647600-130661871	38.1964	22.8519	-0.741122	-1.4764	0.0003	0.00616556
TEX30	testis expressed 30	chr13:103418462-103426149	18.2192	8.97482	-1.0215	-1.44725	0.0003	0.00616556
SNRPE	small nuclear ribonucleoprotein polypeptide E	chr1:203830739-203840280	27.877	15.7036	-0.827979	-1.4272	0.0003	0.00616556
SLC1A4	solute carrier family 1 (glutamate/neutral amino acid transporter), member 4	chr2:65215578-65251000	22.0347	13.1128	-0.748799	-1.40698	0.0003	0.00616556
MIR31HG	MIR31 host gene (non-protein coding)	chr9:21454266-21559697	12.3089	6.21583	-0.985684	-1.40239	0.0003	0.00616556
IRS2	insulin receptor substrate 2	chr13:110406183-110438914	9.77058	16.675	0.77117	1.3839	0.0003	0.00616556
ZNF292	zinc finger protein 292	chr6:87865268-87973406	2.95619	5.03742	0.768943	1.42118	0.0003	0.00616556
NISCH	nischarin	chr3:52489523-52527088	10.8483	18.8027	0.793476	1.47794	0.0003	0.00616556
GPX4	glutathione peroxidase 4	chr19:1103935-1106787	154.648	260.495	0.752268	1.48204	0.0003	0.00616556
HEXIM1	hexamethylene bis-acetamide inducible 1	chr17:43224683-43229468	8.56448	14.8451	0.793544	1.48935	0.0003	0.00616556
CRYAB	crystallin, alpha B	chr11:111779349-111782473	80.0643	142.418	0.830906	1.49118	0.0003	0.00616556
SMARCA1	SWI/SNF related, matrix associated, actin dependent regulator of chromatin, subfamily a, member 1	chrX:128580477-128657460	20.9034	34.9657	0.742201	1.49167	0.0003	0.00616556
LUM	lumican	chr12:91497231-91505542	340.719	840.164	1.30209	1.52436	0.0003	0.00616556
ZSWIM6	zinc finger, SWIM-type containing 6	chr5:60628099-60841999	2.41832	4.81199	0.992626	1.5295	0.0003	0.00616556
SLC25A37	solute carrier family 25 (mitochondrial iron transporter), member 37	chr8:23386362-23430063	4.76824	11.1571	1.22644	1.53448	0.0003	0.00616556
DACT1	dishevelled-binding antagonist of beta-catenin 1	chr14:59100785-59115038	5.09494	12.46	1.29017	1.62043	0.0003	0.00616556
SIM1	single-minded family bHLH transcription factor 1	chr6:100836749-100911551	1.51597	3.96146	1.38579	1.62208	0.0003	0.00616556
KRT19	keratin 19	chr17:39679868-39684641	7.35559	23.5435	1.67842	1.78086	0.0003	0.00616556
ADH1B	alcohol dehydrogenase 1B (class I), beta polypeptide	chr4:100227526-100242572	8.67024	2.63321	-1.71925	-1.75368	0.00035	0.00693298
PRIM1	primase, DNA, polypeptide 1 (49kDa)	chr12:57125363-57146146	13.1312	5.46742	-1.26407	-1.64692	0.00035	0.00693298
PENK	proenkephalin	chr8:57353512-57359282	8.86434	2.87718	-1.62336	-1.59606	0.00035	0.00693298
FANCG	Fanconi anemia, complementation group G	chr9:35073834-35080013	10.7458	5.37497	-0.999446	-1.54281	0.00035	0.00693298
TMEM109	transmembrane protein 109	chr11:60681370-60690915	61.6178	36.2428	-0.765652	-1.51944	0.00035	0.00693298
VARS	valyl-tRNA synthetase	chr6:31745296-31763712	29.6511	17.4663	-0.76351	-1.51801	0.00035	0.00693298
NCAPG2	non-SMC condensin II complex, subunit G2	chr7:158424002-158497520	21.2395	12.1466	-0.806198	-1.49825	0.00035	0.00693298
PMVK	phosphomevalonate kinase	chr1:154897207-154909484	19.6997	9.84863	-1.00018	-1.48881	0.00035	0.00693298
SRPRB	signal recognition particle receptor, B subunit	chr3:133502876-133540336	29.4969	17.5478	-0.749276	-1.46125	0.00035	0.00693298
OGDH	oxoglutarate (alpha-ketoglutarate) dehydrogenase (lipoamide)	chr7:44646120-44748669	26.3896	15.9565	-0.72583	-1.43599	0.00035	0.00693298
PDXDC2P	pyridoxal-dependent decarboxylase domain containing 2, pseudogene	chr16:70010201-70099851	2.10374	4.21514	1.00262	1.39829	0.00035	0.00693298
PDLIM1	PDZ and LIM domain 1	chr10:96997324-97050905	46.345	76.1236	0.715929	1.40795	0.00035	0.00693298
PGPEP1	pyroglutamyl-peptidase I	chr19:18451407-18480763	2.9053	5.33504	0.876813	1.41683	0.00035	0.00693298
RHOJ	ras homolog family member J	chr14:63671101-63760230	2.28149	5.21587	1.19293	1.49536	0.00035	0.00693298
BTBD19	BTB (POZ) domain containing 19	chr1:45274153-45279801	2.53766	7.42401	1.5487	1.50294	0.00035	0.00693298
MX1	MX dynamin-like GTPase 1	chr21:42792519-42831141	14.4267	45.0821	1.64382	1.76926	0.00035	0.00693298
LHX9	LIM homeobox 9	chr1:197881634-197899273	0.563416	7.72643	3.77753	2.94106	0.00035	0.00693298
PLAC9	placenta-specific 9	chr10:81892257-81904784	34.5193	14.4546	-1.25588	-1.49956	0.0004	0.00756911
RPS12	ribosomal protein S12	chr6:133135707-133138703	1466.6	845.335	-0.794881	-1.44082	0.0004	0.00756911
AGPAT5	1-acylglycerol-3-phosphate O-acyltransferase 5	chr8:6565877-6619021	7.41167	4.11908	-0.847476	-1.43186	0.0004	0.00756911
FN3KRP	fructosamine 3 kinase related protein	chr17:80674581-80685893	23.358	13.2057	-0.82276	-1.41386	0.0004	0.00756911
C9orf64	chromosome 9 open reading frame 64	chr9:86553226-86571663	11.8664	6.59248	-0.847991	-1.40583	0.0004	0.00756911
AK4	adenylate kinase 4	chr1:65613231-65697828	8.20966	4.37056	-0.909505	-1.39528	0.0004	0.00756911
TNXB	tenascin XB	chr6:32006092-32077151	4.21003	2.44382	-0.784694	-1.38488	0.0004	0.00756911
ITGA1,PELO	integrin, alpha 1	chr5:52083773-52249485	24.1631	40.3513	0.73981	1.32537	0.0004	0.00756911
TNRC6A	trinucleotide repeat containing 6A	chr16:24741048-24837547	7.93671	12.6778	0.675689	1.35437	0.0004	0.00756911
SECISBP2L	SECIS binding protein 2-like	chr15:49280834-49338760	8.75706	14.369	0.714438	1.38861	0.0004	0.00756911
TLE4	transducin-like enhancer of split 4	chr9:82186877-82341656	5.50838	10.0044	0.860938	1.38984	0.0004	0.00756911
PLCG1	phospholipase C, gamma 1	chr20:39766160-39804357	9.21574	15.2798	0.729452	1.40687	0.0004	0.00756911
ATXN2	ataxin 2	chr12:111890017-112037480	9.92182	16.3976	0.724812	1.41128	0.0004	0.00756911
TNFAIP6	tumor necrosis factor, alpha-induced protein 6	chr2:152214105-152236562	18.3496	33.8746	0.884453	1.42029	0.0004	0.00756911
CUL4B	cullin 4B	chrX:119658445-119709684	19.4345	32.1288	0.725245	1.42483	0.0004	0.00756911
PLOD2	procollagen-lysine, 2-oxoglutarate 5-dioxygenase 2	chr3:145787227-145879282	46.0015	78.554	0.772003	1.42983	0.0004	0.00756911
ATP6V0A1	ATPase, H+ transporting, lysosomal V0 subunit a1	chr17:40610861-40674597	7.21738	12.749	0.820831	1.43728	0.0004	0.00756911
TP53INP2	tumor protein p53 inducible nuclear protein 2	chr20:33292147-33301237	5.40901	9.99011	0.885137	1.46407	0.0004	0.00756911
TFPI2	tissue factor pathway inhibitor 2	chr7:93514708-93520303	17.788	36.5863	1.0404	1.49511	0.0004	0.00756911
HIST1H2BK	histone cluster 1, H2bk	chr6:27106071-27114637	24.0156	46.4336	0.951193	1.50914	0.0004	0.00756911
SQSTM1	sequestosome 1	chr5:179224597-179285840	149.15	355.334	1.25241	1.55334	0.0004	0.00756911
OAS1	2'-5'-oligoadenylate synthetase 1, 40/46kDa	chr12:113344738-113357712	5.04545	13.9311	1.46526	1.57911	0.0004	0.00756911
LOC645166		chr1:148928285-148953054	20.2109	7.37652	-1.45412	-1.50808	0.00045	0.0083125
EGR2	early growth response 2	chr10:64571755-64578927	4.44296	1.72742	-1.3629	-1.49756	0.00045	0.0083125
PRSS23	protease, serine, 23	chr11:86511490-86522273	103.086	56.3134	-0.872292	-1.45241	0.00045	0.0083125
MARCH4	membrane-associated ring finger (C3HC4) 4, E3 ubiquitin protein ligase	chr2:217122584-217236750	12.2021	7.26522	-0.748055	-1.43506	0.00045	0.0083125
SHROOM3	shroom family member 3	chr4:77356252-77704405	2.77361	4.74729	0.775341	1.36459	0.00045	0.0083125
AKAP9	A kinase (PRKA) anchor protein 9	chr7:91570188-91739987	3.03649	4.9322	0.699827	1.38094	0.00045	0.0083125
ENPP1	ectonucleotide pyrophosphatase/phosphodiesterase 1	chr6:132129155-132216295	6.88459	12.6384	0.87637	1.43482	0.00045	0.0083125
MDM2	MDM2 proto-oncogene, E3 ubiquitin protein ligase	chr12:69201970-69239320	15.4243	25.8605	0.745541	1.43671	0.00045	0.0083125
RSF1	remodeling and spacing factor 1	chr11:77377273-77531880	5.62018	9.53863	0.763167	1.45502	0.00045	0.0083125
CREBZF	CREB/ATF bZIP transcription factor	chr11:85368607-85376182	4.01252	7.20946	0.845383	1.46148	0.00045	0.0083125
PLEKHA2	pleckstrin homology domain containing, family A (phosphoinositide binding specific) member 2	chr8:38758752-38831430	4.13275	7.45379	0.850872	1.47186	0.00045	0.0083125
IFIT3	interferon-induced protein with tetratricopeptide repeats 3	chr10:91087601-91100725	16.8356	38.7774	1.2037	1.6173	0.00045	0.0083125
DUSP5	dual specificity phosphatase 5	chr10:112257624-112271302	12.1581	5.56003	-1.12876	-1.65867	0.0005	0.00898649
UBR7	ubiquitin protein ligase E3 component n-recognin 7 (putative)	chr14:93669236-93695561	19.758	11.299	-0.806242	-1.46829	0.0005	0.00898649
CKLF,CKLF-CMTM1,CMTM1	chemokine-like factor	chr16:66586465-66613038	39.4287	19.7858	-0.994778	-1.4534	0.0005	0.00898649
BOP1	block of proliferation 1	chr8:145486055-145515120	20.4966	11.4504	-0.839984	-1.44655	0.0005	0.00898649
KLF13	Kruppel-like factor 13	chr15:31619082-31670102	17.18	10.5371	-0.705259	-1.4142	0.0005	0.00898649
ASAH1	N-acylsphingosine amidohydrolase (acid ceramidase) 1	chr8:17913924-17942507	40.1095	66.1419	0.72162	1.39001	0.0005	0.00898649
FCGRT	Fc fragment of IgG, receptor, transporter, alpha	chr19:50015535-50029685	31.1336	53.2776	0.775058	1.39736	0.0005	0.00898649
DNMBP	dynamin binding protein	chr10:101635333-101769676	5.85096	10.0079	0.774396	1.42993	0.0005	0.00898649
GRN	granulin	chr17:42422490-42430470	174.859	314.517	0.846948	1.44843	0.0005	0.00898649
TOM1	target of myb1 (chicken)	chr22:35695267-35743987	12.0579	21.4353	0.830012	1.45494	0.0005	0.00898649
CLIP3	CAP-GLY domain containing linker protein 3	chr19:36505561-36523797	22.088	36.8449	0.738201	1.45509	0.0005	0.00898649
SEMA4B	sema domain, immunoglobulin domain (Ig), transmembrane domain (TM) and short cytoplasmic domain, (semaphorin) 4B	chr15:90728151-90772892	1.89553	4.24653	1.16369	1.47214	0.0005	0.00898649
ULK1	unc-51 like autophagy activating kinase 1	chr12:132379278-132407707	7.54884	13.3028	0.817407	1.49146	0.0005	0.00898649
CDH2	cadherin 2, type 1, N-cadherin (neuronal)	chr18:25530929-25757445	26.6593	78.9695	1.56666	1.54746	0.0005	0.00898649
ATF3	activating transcription factor 3	chr1:212738675-212794119	4.40374	1.38738	-1.66636	-1.66425	0.00055	0.00973479
CLU	clusterin	chr8:27454433-27472328	97.2892	41.8012	-1.21874	-1.61998	0.00055	0.00973479
RBM3	RNA binding motif (RNP1, RRM) protein 3	chrX:48432740-48439553	68.7855	41.9427	-0.713685	-1.37046	0.00055	0.00973479
HS6ST1	heparan sulfate 6-O-sulfotransferase 1	chr2:129023053-129076171	15.7769	9.52577	-0.727904	-1.36737	0.00055	0.00973479
ELL2	elongation factor, RNA polymerase II, 2	chr5:95220801-95297775	25.2242	43.1021	0.772952	1.34503	0.00055	0.00973479
ATP10D	ATPase, class V, type 10D	chr4:47487409-47595503	4.00383	6.92948	0.791367	1.39987	0.00055	0.00973479
DDR1	discoidin domain receptor tyrosine kinase 1	chr6:30851860-30867933	2.93068	6.47317	1.14323	1.60844	0.00055	0.00973479
EPHA5	EPH receptor A5	chr4:66185280-66535653	0.385181	5.22659	3.76226	2.80108	0.00055	0.00973479
DONSON	downstream neighbor of SON	chr21:34949858-34961014	17.7466	9.78731	-0.858559	-1.46308	0.0006	0.0104216
JUNB	jun B proto-oncogene	chr19:12902309-12904125	78.4875	48.1501	-0.704926	-1.39362	0.0006	0.0104216
CTBS	chitobiase, di-N-acetyl-	chr1:85018803-85040163	10.3945	17.5316	0.75414	1.34304	0.0006	0.0104216
ARL4C	ADP-ribosylation factor-like 4C	chr2:235401685-235405693	11.3445	19.5373	0.784236	1.38564	0.0006	0.0104216
CITED2	Cbp/p300-interacting transactivator, with Glu/Asp-rich carboxy-terminal domain, 2	chr6:139693391-139695787	139.481	235.677	0.756741	1.38573	0.0006	0.0104216
FNIP1	folliculin interacting protein 1	chr5:130977406-131132756	7.94581	13.0102	0.711381	1.39171	0.0006	0.0104216
CEP95	centrosomal protein 95kDa	chr17:62503157-62534062	3.45094	6.66071	0.948686	1.40662	0.0006	0.0104216
EPHA2	EPH receptor A2	chr1:16450831-16482582	3.91407	7.54047	0.945987	1.4372	0.0006	0.0104216
FBXO32	F-box protein 32	chr8:124510126-124553493	4.10904	7.66118	0.898766	1.45933	0.0006	0.0104216
ACTA2	actin, alpha 2, smooth muscle, aorta	chr10:90694830-90775542	104.152	257.589	1.30638	1.64098	0.0006	0.0104216
CCNE2	cyclin E2	chr8:95835517-95907482	13.2842	3.89412	-1.77034	-1.66902	0.00065	0.0111651
NPM3	nucleophosmin/nucleoplasmin 3	chr10:103541081-103543170	29.574	15.6316	-0.919862	-1.35091	0.00065	0.0111651
S100A16	S100 calcium binding protein A16	chr1:153579366-153585514	272.166	172.498	-0.657906	-1.30176	0.00065	0.0111651
ZHX2	zinc fingers and homeoboxes 2	chr8:123793900-123986755	2.33987	4.39114	0.908168	1.33963	0.00065	0.0111651
NEK7	NIMA-related kinase 7	chr1:198126107-198291548	71.0222	126.393	0.83157	1.38704	0.00065	0.0111651
OAS2	2'-5'-oligoadenylate synthetase 2, 69/71kDa	chr12:113416273-113449528	8.01126	19.1619	1.25814	1.42461	0.00065	0.0111651
E2F8	E2F transcription factor 8	chr11:19245609-19263202	4.07356	1.7531	-1.21638	-1.58763	0.0007	0.0118276
LMNB2	lamin B2	chr19:2428162-2456966	56.038	33.0522	-0.761661	-1.41759	0.0007	0.0118276
EIF5A	eukaryotic translation initiation factor 5A	chr17:7210317-7215782	308.287	186.736	-0.723273	-1.37709	0.0007	0.0118276
POLD3	polymerase (DNA-directed), delta 3, accessory subunit	chr11:74303574-74354105	10.6809	6.21677	-0.780792	-1.37386	0.0007	0.0118276
DDX60	DEAD (Asp-Glu-Ala-Asp) box polypeptide 60	chr4:169137441-169239958	3.24141	5.68518	0.810585	1.26859	0.0007	0.0118276
ABCC3	ATP-binding cassette, sub-family C (CFTR/MRP), member 3	chr17:48712217-48769063	10.0713	19.1731	0.928842	1.34856	0.0007	0.0118276
KCNE4	potassium voltage-gated channel, Isk-related family, member 4	chr2:223916647-223920357	4.14601	8.40752	1.01996	1.43266	0.0007	0.0118276
SEL1L3	sel-1 suppressor of lin-12-like 3 (C. elegans)	chr4:25749048-25864610	5.9511	12.0259	1.01492	1.43436	0.0007	0.0118276
INHBA	inhibin, beta A	chr7:41728600-41818976	11.5152	23.3565	1.02028	1.455	0.0007	0.0118276
ORC1	origin recognition complex, subunit 1	chr1:52838500-52870143	4.30732	1.51693	-1.50563	-1.69711	0.00075	0.0123366
FANCI	Fanconi anemia, complementation group I	chr15:89787193-89878026	16.508	7.37147	-1.16314	-1.5127	0.00075	0.0123366
CDR1	cerebellar degeneration-related protein 1, 34kDa	chrX:139865424-139866723	7.25014	2.96482	-1.29006	-1.43595	0.00075	0.0123366
LINC00341	long intergenic non-protein coding RNA 341	chr14:95873603-95876427	5.45332	2.68418	-1.02265	-1.37449	0.00075	0.0123366
MANF	mesencephalic astrocyte-derived neurotrophic factor	chr3:51422691-51426828	67.9844	41.3585	-0.717018	-1.37153	0.00075	0.0123366
ICMT	isoprenylcysteine carboxyl methyltransferase	chr1:6266188-6296044	51.9434	31.9002	-0.703375	-1.36084	0.00075	0.0123366
ZMYND19	zinc finger, MYND-type containing 19	chr9:140476530-140484937	19.6135	10.5553	-0.893884	-1.339	0.00075	0.0123366
TBL1XR1	transducin (beta)-like 1 X-linked receptor 1	chr3:176738541-176915048	13.704	21.2421	0.632336	1.27631	0.00075	0.0123366
ABHD4	abhydrolase domain containing 4	chr14:23067146-23081265	16.1237	26.6133	0.72297	1.36249	0.00075	0.0123366
C5orf4	fatty acid hydroxylase domain containing 2, FAXDC2	chr5:154198051-154230213	2.39221	4.89922	1.0342	1.37154	0.00075	0.0123366
CNN2	calponin 2	chr19:1026297-1039064	129.227	219.171	0.762149	1.38133	0.00075	0.0123366
HSPB8	heat shock 22kDa protein 8	chr12:119616594-119632551	2.16646	5.2794	1.28503	1.39212	0.00075	0.0123366
ZNF503	zinc finger protein 503	chr10:77157602-77168740	13.3525	24.463	0.873494	1.39241	0.00075	0.0123366
HERC6	HECT and RLD domain containing E3 ubiquitin protein ligase family member 6	chr4:89299890-89364249	3.81498	8.1628	1.09739	1.39334	0.00075	0.0123366
FAM214A	family with sequence similarity 214, member A	chr15:52873517-52970820	3.36937	6.19191	0.877908	1.3959	0.00075	0.0123366
ERI1	exoribonuclease 1	chr8:8860313-8890849	12.4462	7.39935	-0.750235	-1.36752	0.0008	0.012953
POLA1	polymerase (DNA directed), alpha 1, catalytic subunit	chrX:24712063-25015102	7.03959	4.09932	-0.780108	-1.34773	0.0008	0.012953
DHRS3	dehydrogenase/reductase (SDR family) member 3	chr1:12627938-12677820	16.1822	28.8362	0.833477	1.31054	0.0008	0.012953
DIP2B	DIP2 disco-interacting protein 2 homolog B (Drosophila)	chr12:50898767-51142450	3.88974	6.47551	0.73532	1.35453	0.0008	0.012953
C1orf85	chromosome 1 open reading frame 85	chr1:156262477-156265480	29.139	48.8951	0.746739	1.37261	0.0008	0.012953
C9orf47,S1PR3	chromosome 9 open reading frame 47	chr9:91605777-91620069	15.5032	33.4162	1.10799	1.38221	0.0008	0.012953
TKT	transketolase	chr3:53258722-53290130	89.4176	148.439	0.731245	1.39076	0.0008	0.012953
MYL9	myosin, light chain 9, regulatory	chr20:35169886-35178226	302.738	536.715	0.826088	1.39731	0.0008	0.012953
FAT1	FAT atypical cadherin 1	chr4:187508936-187644987	19.6282	35.1273	0.839663	1.42777	0.0008	0.012953
GPM6B	glycoprotein M6B	chrX:13789061-13956831	5.0432	1.1227	-2.16736	-1.6033	0.00085	0.0134813
MCMBP	minichromosome maintenance complex binding protein	chr10:121588915-121633140	30.4749	18.8007	-0.696835	-1.37786	0.00085	0.0134813
NRN1	neuritin 1	chr6:5998232-6007633	68.2574	40.0944	-0.767585	-1.36869	0.00085	0.0134813
JOSD1	Josephin domain containing 1	chr22:39081547-39096459	23.137	14.4384	-0.680297	-1.3491	0.00085	0.0134813
VRK1	vaccinia related kinase 1	chr14:97263683-97347951	12.3208	6.55433	-0.910574	-1.3215	0.00085	0.0134813
SLC2A1	solute carrier family 2 (facilitated glucose transporter), member 1	chr1:43391045-43449029	11.6069	20.3902	0.812901	1.33935	0.00085	0.0134813
SRRM2	serine/arginine repetitive matrix 2	chr16:2787076-2821413	37.7191	63.8807	0.760085	1.34413	0.00085	0.0134813
GNPTAB	N-acetylglucosamine-1-phosphate transferase, alpha and beta subunits	chr12:102139274-102224645	11.3771	19.0554	0.744062	1.36373	0.00085	0.0134813
RGS4	regulator of G-protein signaling 4	chr1:163038395-163046592	5.99764	11.3031	0.914249	1.43936	0.00085	0.0134813
F2RL2	coagulation factor II (thrombin) receptor-like 2	chr5:75699148-76003957	2.04	4.93168	1.27351	1.46185	0.00085	0.0134813
ALCAM	activated leukocyte cell adhesion molecule	chr3:105085556-105295757	29.329	54.2596	0.88755	1.47613	0.00085	0.0134813
PSG1	pregnancy specific beta-1-glycoprotein 1	chr19:43370612-43383871	3.23594	10.1263	1.64585	1.58446	0.00085	0.0134813
RAD51AP1	RAD51 associated protein 1	chr12:4647949-4669213	13.2448	6.9378	-0.93288	-1.43182	0.0009	0.0141061
MFAP5	microfibrillar associated protein 5	chr12:8798539-8815433	103.811	55.1751	-0.911867	-1.37835	0.0009	0.0141061
PAK1	p21 protein (Cdc42/Rac)-activated kinase 1	chr11:77033059-77185108	17.5201	10.6001	-0.724926	-1.35751	0.0009	0.0141061
ZKSCAN8	zinc finger with KRAB and SCAN domains 8	chr6:28109715-28125236	3.55625	6.01319	0.757775	1.29298	0.0009	0.0141061
ADAMTS1	ADAM metallopeptidase with thrombospondin type 1 motif, 1	chr21:28208605-28217728	26.3541	45.8657	0.799385	1.39114	0.0009	0.0141061
HSBP1L1	heat shock factor binding protein 1-like 1	chr18:77724581-77730822	5.04971	13.3711	1.40485	1.41346	0.0009	0.0141061
MYLK	myosin light chain kinase	chr3:123304402-123603149	35.3508	91.2346	1.36784	1.46022	0.0009	0.0141061
TNFAIP8L3	tumor necrosis factor, alpha-induced protein 8-like 3	chr15:51348798-51397473	5.41613	1.91187	-1.50228	-1.58195	0.00095	0.0147163
FJX1	four jointed box 1 (Drosophila)	chr11:35639734-35642421	19.3154	10.6521	-0.858615	-1.37975	0.00095	0.0147163
PARK7	parkinson protein 7	chr1:8021713-8045342	176.75	111.566	-0.663808	-1.35103	0.00095	0.0147163
LRRC8C	leucine rich repeat containing 8 family, member C	chr1:90098643-90185094	5.25582	3.04138	-0.789192	-1.31344	0.00095	0.0147163
TALDO1	transaldolase 1	chr11:747431-765024	77.2242	124.552	0.689619	1.35993	0.00095	0.0147163
MDK	midkine (neurite growth-promoting factor 2)	chr11:46402333-46405387	58.4506	102.395	0.808859	1.42595	0.00095	0.0147163
BDKRB1	bradykinin receptor B1	chr14:96722546-96731100	12.2589	27.2432	1.15207	1.50287	0.00095	0.0147163
SRPX2	sushi-repeat containing protein, X-linked 2	chrX:99899162-99926296	28.6814	16.9524	-0.758627	-1.40079	0.001	0.0152623
SLFN11	schlafen family member 11	chr17:33677328-33700720	13.3947	8.09738	-0.726129	-1.36981	0.001	0.0152623
MAD2L1	MAD2 mitotic arrest deficient-like 1 (yeast)	chr4:120980578-120988013	30.1141	17.4042	-0.791001	-1.33567	0.001	0.0152623
EHD3	EH-domain containing 3	chr2:31456879-31491260	22.0758	13.0831	-0.754761	-1.26852	0.001	0.0152623
FMN2	formin 2	chr1:240255184-240638489	9.32858	15.3258	0.716236	1.31139	0.001	0.0152623
IFT81	intraflagellar transport 81	chr12:110562139-110656600	5.67546	9.94737	0.809577	1.32889	0.001	0.0152623
MOSPD1	motile sperm domain containing 1	chrX:134021661-134049297	7.34031	13.239	0.850885	1.33128	0.001	0.0152623
MPDZ	multiple PDZ domain protein	chr9:13105702-13279563	6.78218	11.0818	0.70837	1.38539	0.001	0.0152623
NCAM1	neural cell adhesion molecule 1	chr11:112831968-113149158	2.0279	4.27477	1.07586	1.44829	0.001	0.0152623
FAM213B	family with sequence similarity 213, member B	chr1:2517898-2564481	11.0865	5.79623	-0.935612	-1.36779	0.00105	0.015973
EMP3	epithelial membrane protein 3	chr19:48828628-48833810	258.358	165.393	-0.643474	-1.30119	0.00105	0.015973
GALNT14	polypeptide N-acetylgalactosaminyltransferase 14	chr2:31133330-31361592	4.2396	1.03715	-2.0313	-1.79653	0.0011	0.0165981
ELN	elastin	chr7:73442426-73484236	226.428	118.713	-0.931579	-1.45541	0.0011	0.0165981
UMPS	uridine monophosphate synthetase	chr3:124449212-124468119	4.63634	2.64756	-0.808324	-1.32268	0.0011	0.0165981
RHBDF2	rhomboid 5 homolog 2 (Drosophila)	chr17:74466974-74497509	1.86047	4.47416	1.26595	1.42402	0.0011	0.0165981
SULF1	sulfatase 1	chr8:70378858-70573147	66.4134	201.233	1.59932	1.44326	0.0011	0.0165981
RPA2	replication protein A2, 32kDa	chr1:28218048-28241236	24.1272	13.9833	-0.786954	-1.38469	0.00115	0.017213
CCND3	cyclin D3	chr6:41902670-42016610	27.9375	16.4508	-0.764048	-1.33363	0.00115	0.017213
SNRPB	small nuclear ribonucleoprotein polypeptides B and B1	chr20:2442280-2451499	92.7754	58.2106	-0.672461	-1.30988	0.00115	0.017213
TP53INP1	tumor protein p53 inducible nuclear protein 1	chr8:95938199-95961615	6.40609	10.748	0.746556	1.34136	0.00115	0.017213
SIX4	SIX homeobox 4	chr14:61176255-61190852	3.23201	5.90095	0.868516	1.34672	0.00115	0.017213
NOP16	NOP16 nucleolar protein	chr5:175810939-175815763	20.2034	10.2151	-0.983899	-1.38312	0.0012	0.0177333
CYB561	cytochrome b561	chr17:61509664-61523722	17.1646	10.1039	-0.764523	-1.37131	0.0012	0.0177333
GNPNAT1	glucosamine-phosphate N-acetyltransferase 1	chr14:53241910-53258386	27.984	18.0004	-0.636571	-1.27535	0.0012	0.0177333
IDS	iduronate 2-sulfatase	chrX:148560294-148586884	17.492	28.9182	0.725284	1.269	0.0012	0.0177333
PTPRK	protein tyrosine phosphatase, receptor type, K	chr6:128289923-128841870	14.8117	23.4586	0.663384	1.28891	0.0012	0.0177333
MIA3	melanoma inhibitory activity family, member 3	chr1:222791443-222841351	10.8688	17.2991	0.670498	1.34006	0.0012	0.0177333
MIF	macrophage migration inhibitory factor (glycosylation-inhibiting factor)	chr22:24235896-24241117	270.063	437.057	0.694525	1.35172	0.0012	0.0177333
NCOA7	nuclear receptor coactivator 7	chr6:126102306-126253176	5.13393	9.29547	0.856464	1.47947	0.0012	0.0177333
LACTB	lactamase, beta	chr15:63413998-63434260	8.14857	15.425	0.920654	1.34761	0.00125	0.0184138
TRIM16L	tripartite motif containing 16-like	chr17:18625401-18639431	1.50705	4.06195	1.43045	1.37659	0.00125	0.0184138
CYC1	cytochrome c-1	chr8:145149959-145152428	57.9503	35.5432	-0.705241	-1.33214	0.0013	0.0190299
CBLB	Cbl proto-oncogene B, E3 ubiquitin protein ligase	chr3:105377108-105587887	5.1641	8.92505	0.789343	1.31999	0.0013	0.0190299
SEMA3F	sema domain, immunoglobulin domain (Ig), short basic domain, secreted, (semaphorin) 3F	chr3:50192847-50226508	1.93573	4.59224	1.24632	1.3346	0.0013	0.0190299
GABRE	gamma-aminobutyric acid (GABA) A receptor, epsilon	chrX:151121595-151143151	2.10424	4.485	1.09181	1.34752	0.0013	0.0190299
SLC38A6	solute carrier family 38, member 6	chr14:61447831-61550451	8.83604	17.168	0.958253	1.41546	0.00135	0.0197308
DENND2A	DENN/MADD domain containing 2A	chr7:140218219-140302342	4.19352	1.51885	-1.46518	-1.51112	0.0014	0.0203339
PAICS	phosphoribosylaminoimidazole carboxylase, phosphoribosylaminoimidazole succinocarboxamide synthetase	chr4:57301914-57327534	63.1179	39.9011	-0.661622	-1.30591	0.0014	0.0203339
HIVEP1	human immunodeficiency virus type I enhancer binding protein 1	chr6:12012723-12165232	3.01548	4.94093	0.712393	1.28471	0.0014	0.0203339
FUCA1	fucosidase, alpha-L- 1, tissue	chr1:24171571-24194859	2.54685	6.20585	1.28492	1.44345	0.0014	0.0203339
BRIP1	BRCA1 interacting protein C-terminal helicase 1	chr17:59756546-59940920	4.41986	2.58496	-0.773858	-1.30352	0.00145	0.0209946
SEMA3A	sema domain, immunoglobulin domain (Ig), short basic domain, secreted, (semaphorin) 3A	chr7:83587658-83824217	6.74592	4.06234	-0.731703	-1.25091	0.00145	0.0209946
TEKT4P2	tektin 4 pseudogene 2	chr21:9907188-9968593	11.5077	4.2316	-1.44332	-1.45467	0.0015	0.0215509
ATP11A	ATPase, class VI, type 11A	chr13:113344642-113541482	4.66813	2.83669	-0.718636	-1.32152	0.0015	0.0215509
TFDP1	transcription factor Dp-1	chr13:114239002-114295788	83.1324	51.9089	-0.67943	-1.30647	0.0015	0.0215509
LRP5	low density lipoprotein receptor-related protein 5	chr11:68080107-68216743	6.76871	11.0295	0.704411	1.25866	0.0015	0.0215509
HOXA11	homeobox A11	chr7:27220775-27224835	4.39944	8.50554	0.951083	1.33234	0.0015	0.0215509
NT5E	5'-nucleotidase, ecto (CD73)	chr6:86159301-86205509	198.929	106.93	-0.895585	-1.35503	0.00155	0.022065
MAN1A1	mannosidase, alpha, class 1A, member 1	chr6:119498365-119670931	49.5803	30.9305	-0.680739	-1.32717	0.00155	0.022065
GBP2	guanylate binding protein 2, interferon-inducible	chr1:89573309-89591799	5.18955	9.31464	0.84389	1.26965	0.00155	0.022065
IFITM3	interferon induced transmembrane protein 3	chr11:319672-320914	649.717	1095.09	0.753165	1.31169	0.00155	0.022065
AJUBA	ajuba LIM protein	chr14:23440409-23451848	7.54054	12.7053	0.752689	1.31196	0.00155	0.022065
ITGA11	integrin, alpha 11	chr15:68594041-68724492	64.8436	124.449	0.940521	1.32841	0.00155	0.022065
UBE2T	ubiquitin-conjugating enzyme E2T	chr1:202300784-202311094	27.802	15.2519	-0.866199	-1.29919	0.0016	0.0225015
SNHG6	small nucleolar RNA host gene 6 (non-protein coding)	chr8:67782983-67837777	100.14	57.8146	-0.792509	-1.29699	0.0016	0.0225015
THOP1	thimet oligopeptidase 1	chr19:2785505-2813599	20.0063	12.1558	-0.718811	-1.28537	0.0016	0.0225015
EML1	echinoderm microtubule associated protein like 1	chr14:100259744-100408395	12.6936	7.97548	-0.670458	-1.25632	0.0016	0.0225015
PBX1	pre-B-cell leukemia homeobox 1	chr1:164528596-164821060	15.565	24.5	0.65448	1.27922	0.0016	0.0225015
LINC00674	long intergenic non-protein coding RNA 674	chr17:66097695-66132070	4.94216	7.85961	0.669315	1.28407	0.0016	0.0225015
TLK1	tousled-like kinase 1	chr2:171847332-172087824	8.84492	14.0436	0.666991	1.29795	0.0016	0.0225015
CPT1C	carnitine palmitoyltransferase 1C	chr19:50194364-50216988	3.43339	7.15803	1.05993	1.39135	0.0016	0.0225015
PLEKHJ1	pleckstrin homology domain containing, family J member 1	chr19:2233154-2236328	27.4975	15.5025	-0.826797	-1.30244	0.00165	0.0229963
FAM129B	family with sequence similarity 129, member B	chr9:130267617-130341268	143.158	87.5569	-0.709316	-1.28894	0.00165	0.0229963
OLFML2A	olfactomedin-like 2A	chr9:127539436-127577159	5.73748	3.2203	-0.833222	-1.25882	0.00165	0.0229963
PGAM5	phosphoglycerate mutase family member 5	chr12:133287392-133299323	11.5165	6.67015	-0.787907	-1.23837	0.00165	0.0229963
PNISR	PNN-interacting serine/arginine-rich protein	chr6:99847840-99873207	10.6967	16.7716	0.648853	1.28449	0.00165	0.0229963
FTL	ferritin, light polypeptide	chr19:49468565-49470136	2317.75	7660.28	1.72468	1.52798	0.00165	0.0229963
GPT2	glutamic pyruvate transaminase (alanine aminotransferase) 2	chr16:46918307-46965201	10.4029	5.98514	-0.797526	-1.3707	0.0017	0.0234127
RASSF1	Ras association (RalGDS/AF-6) domain family member 1	chr3:50367216-50378367	29.9303	17.7806	-0.751299	-1.3011	0.0017	0.0234127
TUBA1C	tubulin, alpha 1c	chr12:49658864-49667113	170.964	107.09	-0.674867	-1.27598	0.0017	0.0234127
PCMT1	protein-L-isoaspartate (D-aspartate) O-methyltransferase	chr6:150070830-150132557	58.3344	36.2354	-0.686948	-1.27344	0.0017	0.0234127
TTLL12	tubulin tyrosine ligase-like family, member 12	chr22:43562627-43583137	16.3473	10.1028	-0.694297	-1.26286	0.0017	0.0234127
ATF7IP	activating transcription factor 7 interacting protein	chr12:14518610-14651697	7.66267	12.0693	0.655421	1.27007	0.0017	0.0234127
NXN	nucleoredoxin	chr17:702552-882998	27.5627	43.6186	0.662226	1.27059	0.0017	0.0234127
C14orf132	chromosome 14 open reading frame 132	chr14:96505660-96560226	8.95511	14.235	0.668658	1.29065	0.0017	0.0234127
ANK2	ankyrin 2, neuronal	chr4:113739238-114304896	6.0458	3.49964	-0.788727	-1.34682	0.00175	0.0238543
PRIM2	primase, DNA, polypeptide 2 (58kDa)	chr6:57182421-57513376	13.6534	7.72471	-0.821707	-1.3297	0.00175	0.0238543
RPL34	ribosomal protein L34	chr4:109541721-109551639	272.919	173.81	-0.650961	-1.26837	0.00175	0.0238543
HN1L	hematological and neurological expressed 1-like	chr16:1728277-1752073	28.469	18.4984	-0.621996	-1.23043	0.00175	0.0238543
SMPD1	sphingomyelin phosphodiesterase 1, acid lysosomal	chr11:6411643-6416228	42.3728	65.4856	0.628038	1.24885	0.00175	0.0238543
RPL38	ribosomal protein L38	chr17:72199794-72206019	908.03	1418	0.643048	1.256	0.00175	0.0238543
ADAM19	ADAM metallopeptidase domain 19	chr5:156904311-157002783	7.85996	13.0713	0.733814	1.27264	0.00175	0.0238543
SLC9A7	solute carrier family 9, subfamily A (NHE7, cation proton antiporter 7), member 7	chrX:46458685-46618607	9.56641	6.14178	-0.639321	-1.23311	0.00185	0.0251071
MARCKSL1	MARCKS-like 1	chr1:32799429-32801840	13.7121	24.8657	0.858709	1.35251	0.00185	0.0251071
BCAS3	breast carcinoma amplified sequence 3	chr17:58755171-59470199	3.25198	6.04371	0.894113	1.3566	0.00185	0.0251071
KRBOX1	KRAB box domain containing 1	chr3:42977833-42984283	7.61815	1.18654	-2.68268	-1.6153	0.0019	0.0255991
MALL	mal, T-cell differentiation protein-like	chr2:110841446-110874143	19.4266	7.79951	-1.31658	-1.45973	0.0019	0.0255991
SLC6A6	solute carrier family 6 (neurotransmitter transporter), member 6	chr3:14444105-14583588	9.00786	14.5149	0.688278	1.14462	0.0019	0.0255991
CPD	carboxypeptidase D	chr17:28705941-28796675	21.4589	35.25	0.716045	1.29687	0.0019	0.0255991
TNIP1	TNFAIP3 interacting protein 1	chr5:150409503-150467221	27.3404	44.7057	0.709426	1.31023	0.0019	0.0255991
LRR1	leucine rich repeat protein 1	chr14:50065414-50081390	13.0925	6.80527	-0.94402	-1.28192	0.00195	0.0261592
YKT6	YKT6 v-SNARE homolog (S. cerevisiae)	chr7:44240577-44253893	55.7418	36.2349	-0.62138	-1.25284	0.00195	0.0261592
SIPA1L1	signal-induced proliferation-associated 1 like 1	chr14:71996041-72206120	8.78579	13.9993	0.67211	1.24968	0.00195	0.0261592
VSTM4	V-set and transmembrane domain containing 4	chr10:50222332-50323559	11.9277	7.5883	-0.652465	-1.16554	0.002	0.0267529
GPAM	glycerol-3-phosphate acyltransferase, mitochondrial	chr10:113909621-113943537	4.59934	7.98867	0.796528	1.25301	0.002	0.0267529
MYO19	myosin XIX	chr17:34842472-34891305	16.2582	9.10873	-0.835843	-1.31262	0.00205	0.027265
LYPD6	LY6/PLAUR domain containing 6	chr2:150186498-150330659	5.23254	2.79763	-0.903308	-1.26115	0.00205	0.027265
GGCT	gamma-glutamylcyclotransferase	chr7:30536236-30544457	24.7903	14.116	-0.812443	-1.24835	0.00205	0.027265
KAZN	kazrin, periplakin interacting protein	chr1:14925212-15478960	3.49738	6.37035	0.8651	1.31164	0.00205	0.027265
PARP1	poly (ADP-ribose) polymerase 1	chr1:226548391-226595801	34.2451	22.2169	-0.62424	-1.22613	0.0021	0.0276535
DLST	dihydrolipoamide S-succinyltransferase (E2 component of 2-oxo-glutarate complex)	chr14:75348593-75370450	58.5867	37.8169	-0.631543	-1.22594	0.0021	0.0276535
SIPA1L3	signal-induced proliferation-associated 1 like 3	chr19:38397867-38699008	6.26	3.91944	-0.675515	-1.21682	0.0021	0.0276535
EPHX1	epoxide hydrolase 1, microsomal (xenobiotic)	chr1:225997796-226070420	22.4522	40.7235	0.859002	1.23446	0.0021	0.0276535
GABBR1	gamma-aminobutyric acid (GABA) B receptor, 1	chr6:29570004-29600962	2.30917	4.39125	0.927261	1.30169	0.0021	0.0276535
EGFL7	EGF-like-domain, multiple 7	chr9:139553307-139567130	3.32636	8.47287	1.34891	1.31181	0.0021	0.0276535
AKR1B1	aldo-keto reductase family 1, member B1 (aldose reductase)	chr7:134127106-134143888	92.5517	191.754	1.05092	1.38152	0.0021	0.0276535
STEAP2	STEAP family member 2, metalloreductase	chr7:89840999-89866992	11.4889	6.36391	-0.85225	-1.29483	0.00215	0.0281131
ADAM15	ADAM metallopeptidase domain 15	chr1:155006281-155042029	32.1247	19.9868	-0.684636	-1.27677	0.00215	0.0281131
ETV5	ets variant 5	chr3:185764105-185826901	19.9979	12.8599	-0.636974	-1.24482	0.00215	0.0281131
AKIRIN2	akirin 2	chr6:88384577-88411985	20.1891	31.8411	0.657312	1.20298	0.00215	0.0281131
ADD3	adducin 3 (gamma)	chr10:111705316-111895323	22.5451	35.2277	0.643897	1.27283	0.00215	0.0281131
GPR153	G protein-coupled receptor 153	chr1:6307405-6321035	8.61882	4.9596	-0.797266	-1.22291	0.0022	0.0286863
DCAF5	DDB1 and CUL4 associated factor 5	chr14:69517636-69619914	6.83752	10.68	0.64336	1.25054	0.0022	0.0286863
RUVBL1	RuvB-like AAA ATPase 1	chr3:127799799-127842671	27.8107	17.3269	-0.682629	-1.26464	0.00225	0.0292563
TTYH3	tweety family member 3	chr7:2671602-2704436	49.6092	78.2547	0.657569	1.239	0.00225	0.0292563
RSPO4	R-spondin 4	chr20:939095-982907	4.39061	0.467073	-3.2327	-2.44765	0.0023	0.0298231
BPTF	bromodomain PHD finger transcription factor	chr17:65821779-65980494	6.16661	9.38871	0.60645	1.21973	0.0023	0.0298231
TCEA3	transcription elongation factor A (SII), 3	chr1:23707554-23751261	3.75803	7.70568	1.03595	1.26319	0.00235	0.0303447
PLK1S1	kizuna centrosomal protein, KIZ	chr20:21106623-21227258	4.64841	8.27073	0.831279	1.27701	0.00235	0.0303447
PLA2G4C	phospholipase A2, group IVC (cytosolic, calcium-independent)	chr19:48551099-48614109	1.69728	4.4895	1.40333	1.37222	0.00235	0.0303447
LAMB3	laminin, beta 3	chr1:209788217-209825820	1.92543	4.31504	1.16419	1.16167	0.0024	0.0308193
PVRL2	poliovirus receptor-related 2 (herpesvirus entry mediator B)	chr19:45349392-45392485	17.0204	26.8844	0.659506	1.21628	0.0024	0.0308193
LY96	lymphocyte antigen 96	chr8:74903563-74941307	13.5088	29.3508	1.11951	1.32018	0.0024	0.0308193
PILRB	paired immunoglobin-like type 2 receptor beta	chr7:99905324-99965454	2.83119	6.68683	1.23991	1.40849	0.0024	0.0308193
NPIP	nuclear pore complex interacting protein family, member A1, NPIPA1	chr16:15031299-15045931	40.9068	64.6282	0.659822	1.26662	0.00245	0.031418
KCTD17	potassium channel tetramerization domain containing 17	chr22:37447778-37459430	11.7349	6.5175	-0.84842	-1.2211	0.0025	0.0317964
MARCH6	membrane-associated ring finger (C3HC4) 6, E3 ubiquitin protein ligase	chr5:10353750-10440500	10.2997	15.6892	0.607175	1.20635	0.0025	0.0317964
ZMYM2	zinc finger, MYM-type 2	chr13:20532809-20665968	5.00343	7.77983	0.636821	1.25461	0.0025	0.0317964
CCNG1	cyclin G1	chr5:162864576-162872022	49.0818	75.6072	0.623334	1.25688	0.0025	0.0317964
KRTAP1-5	keratin associated protein 1-5	chr17:39182278-39183454	5.17404	12.4361	1.26517	1.27812	0.0025	0.0317964
C1orf63	arginine/serine-rich protein 1, RSRP1	chr1:25568739-25573985	7.23448	13.9929	0.951731	1.28317	0.0025	0.0317964
FAM109B	family with sequence similarity 109, member B	chr22:42470254-42475442	18.3403	11.4054	-0.685296	-1.19469	0.00255	0.0322561
PTPRM	protein tyrosine phosphatase, receptor type, M	chr18:7567313-8406859	17.389	26.7057	0.618967	1.23035	0.00255	0.0322561
RAC2	ras-related C3 botulinum toxin substrate 2 (rho family, small GTP binding protein Rac2)	chr22:37621309-37640305	10.4258	18.7636	0.847775	1.2453	0.00255	0.0322561
CCDC85A	coiled-coil domain containing 85A	chr2:56411257-56613309	3.09998	6.18612	0.996775	1.2563	0.00255	0.0322561
DNMT1	DNA (cytosine-5-)-methyltransferase 1	chr19:10244021-10305755	31.5172	20.0698	-0.651116	-1.25383	0.0026	0.0326226
FZD1	frizzled class receptor 1	chr7:90893782-90898132	19.4889	12.4806	-0.642959	-1.18861	0.0026	0.0326226
RPL13	ribosomal protein L13	chr16:89627064-89633237	203.548	119.503	-0.768325	-0.587178	0.0026	0.0326226
UBA7	ubiquitin-like modifier activating enzyme 7	chr3:49842637-49851391	4.46266	7.69134	0.785331	1.19269	0.0026	0.0326226
MGC16121,MIR424	MIR503 host gene (non-protein coding), MIR503HG	chrX:133677406-133680741	16.1676	30.9488	0.936777	1.23859	0.0026	0.0326226
NDUFA3	NADH dehydrogenase (ubiquinone) 1 alpha subcomplex, 3, 9kDa	chr19:54606159-54610281	63.7262	123.821	0.9583	1.2989	0.0026	0.0326226
STEAP1B	STEAP family member 1B	chr7:22459062-22539901	8.45829	3.40315	-1.3135	-1.31175	0.00265	0.0331606
ZNF480	zinc finger protein 480	chr19:52800425-52829174	2.60767	4.4557	0.772889	1.23118	0.00265	0.0331606
MRPL24	mitochondrial ribosomal protein L24	chr1:156707093-156710923	48.9074	30.2397	-0.693611	-1.22911	0.0027	0.0335607
OSR1	odd-skipped related transciption factor 1	chr2:19551245-19558372	35.2979	21.2589	-0.731518	-1.2014	0.0027	0.0335607
CUX1	cut-like homeobox 1	chr7:101459183-101927250	15.6297	26.2053	0.745569	1.22163	0.0027	0.0335607
ISCU	iron-sulfur cluster assembly enzyme	chr12:108956293-108963160	60.8021	93.7679	0.624973	1.22642	0.0027	0.0335607
GRAMD1A	GRAM domain containing 1A	chr19:35491245-35517373	11.8317	19.2215	0.700067	1.22776	0.0027	0.0335607
TUBA1B	tubulin, alpha 1b	chr12:49521566-49525304	454.524	270.092	-0.750905	-1.18604	0.00275	0.0340007
COBLL1	cordon-bleu WH2 repeat protein-like 1	chr2:165541257-165697928	3.20583	5.34413	0.737259	1.16316	0.00275	0.0340007
TGFB1	transforming growth factor, beta 1	chr19:41836811-41859831	68.1992	103.89	0.607232	1.18739	0.00275	0.0340007
LRP6	low density lipoprotein receptor-related protein 6	chr12:12268960-12419811	4.34985	6.69477	0.622069	1.18909	0.00275	0.0340007
SLC19A1	solute carrier family 19 (folate transporter), member 1	chr21:46934628-46962385	6.15904	2.53888	-1.27852	-1.28972	0.0028	0.0343452
RPL7L1	ribosomal protein L7-like 1	chr6:42847670-42854731	51.0958	33.0931	-0.626676	-1.20001	0.0028	0.0343452
LSM2	LSM2 homolog, U6 small nuclear RNA associated (S. cerevisiae)	chr6:31765168-31774761	36.862	21.6217	-0.769652	-1.19601	0.0028	0.0343452
GPNMB	glycoprotein (transmembrane) nmb	chr7:23286315-23314729	170.442	305.327	0.841071	1.20299	0.0028	0.0343452
HELZ	helicase with zinc finger	chr17:65066553-65241319	4.10887	6.30422	0.617579	1.20358	0.0028	0.0343452
LAMA2	laminin, alpha 2	chr6:129204285-129837710	10.3886	16.0263	0.625449	1.21706	0.0028	0.0343452
APH1A	APH1A gamma secretase subunit	chr1:150237798-150241609	71.3929	45.9447	-0.635884	-1.27827	0.00285	0.0347752
ANGPTL4	angiopoietin-like 4	chr19:8429010-8439257	10.9494	5.45222	-1.00594	-1.27749	0.00285	0.0347752
PUS1	pseudouridylate synthase 1	chr12:132413744-132428406	10.046	5.0064	-1.00478	-1.26527	0.00285	0.0347752
MTRNR2L2	MT-RNR2-like 2	chr5:79922044-80172634	278.411	510.732	0.875349	1.22191	0.00285	0.0347752
RPS6KA2	ribosomal protein S6 kinase, 90kDa, polypeptide 2	chr6:166822853-167275771	28.2674	18.5559	-0.607262	-1.17338	0.0029	0.035339
ZNF827	zinc finger protein 827	chr4:146681887-146859607	2.97451	5.0351	0.759368	1.18167	0.00295	0.0357611
RERE	arginine-glutamic acid dipeptide (RE) repeats	chr1:8412463-8877699	10.7007	16.3001	0.607175	1.18847	0.00295	0.0357611
SSPN	sarcospan	chr12:26348268-26387708	4.84965	8.01477	0.724782	1.219	0.00295	0.0357611
SMARCD3	SWI/SNF related, matrix associated, actin dependent regulator of chromatin, subfamily d, member 3	chr7:150936058-150974231	6.39703	11.6808	0.868658	1.22585	0.00295	0.0357611
EIF4A3	eukaryotic translation initiation factor 4A3	chr17:78109012-78120982	39.6295	25.9399	-0.611402	-1.18375	0.003	0.0361788
VPS41	vacuolar protein sorting 41 homolog (S. cerevisiae)	chr7:38763542-38948800	8.113	12.6476	0.640553	1.21773	0.003	0.0361788
DYRK1B	dual-specificity tyrosine-(Y)-phosphorylation regulated kinase 1B	chr19:40315989-40324841	3.66882	7.34443	1.00134	1.23275	0.003	0.0361788
ST5	suppression of tumorigenicity 5	chr11:8714898-8932498	14.2711	23.9169	0.744929	1.24812	0.003	0.0361788
B4GALT2	UDP-Gal:betaGlcNAc beta 1,4- galactosyltransferase, polypeptide 2	chr1:44444873-44456843	67.9986	44.6554	-0.606671	-1.21723	0.00305	0.0364512
CTPS1	CTP synthase 1	chr1:41445006-41478235	20.1961	13.0108	-0.634362	-1.21659	0.00305	0.0364512
PI4K2B	phosphatidylinositol 4-kinase type 2 beta	chr4:25235652-25280831	19.4446	12.5225	-0.63484	-1.19819	0.00305	0.0364512
RPS18	ribosomal protein S18	chr6:33239851-33244281	1751.88	1053.71	-0.733424	-1.19444	0.00305	0.0364512
SLC25A5	solute carrier family 25 (mitochondrial carrier; adenine nucleotide translocator), member 5	chrX:118599995-118605359	132.388	87.5525	-0.596554	-1.18469	0.00305	0.0364512
AVPI1	arginine vasopressin-induced 1	chr10:99437180-99447015	4.61589	9.18341	0.99242	1.19255	0.00305	0.0364512
CHMP1B	charged multivesicular body protein 1B	chr18:11689013-11908796	15.1228	25.8356	0.772636	1.26713	0.00305	0.0364512
SMC1A	structural maintenance of chromosomes 1A	chrX:53401069-53449618	16.0699	10.4074	-0.626756	-1.20863	0.0031	0.0368125
PSPH	phosphoserine phosphatase	chr7:56078743-56119268	21.7228	13.3821	-0.698908	-1.20531	0.0031	0.0368125
SEMA3B	sema domain, immunoglobulin domain (Ig), short basic domain, secreted, (semaphorin) 3B	chr3:50305039-50314572	1.83208	3.9942	1.12442	1.21376	0.0031	0.0368125
ITGA4	integrin, alpha 4 (antigen CD49D, alpha 4 subunit of VLA-4 receptor)	chr2:182321618-182521834	19.7564	32.1967	0.704596	1.21395	0.0031	0.0368125
CDKN1B	cyclin-dependent kinase inhibitor 1B (p27, Kip1)	chr12:12870301-12875305	10.8434	17.7767	0.71318	1.22722	0.0031	0.0368125
CENPQ	centromere protein Q	chr6:49431095-49460820	13.2595	7.4452	-0.832648	-1.22741	0.00315	0.0372164
NCLN	nicalin	chr19:3185874-3209573	32.9731	21.8196	-0.595664	-1.1953	0.00315	0.0372164
KLHL5	kelch-like family member 5	chr4:39046450-39127853	10.2004	15.8245	0.633534	1.1979	0.00315	0.0372164
SATB1	SATB homeobox 1	chr3:18389132-18480265	2.23755	3.9606	0.823801	1.24748	0.00315	0.0372164
NUDT1	nudix (nucleoside diphosphate linked moiety X)-type motif 1	chr7:2281856-2290780	20.6672	10.0725	-1.03691	-1.22914	0.0032	0.0375687
CD47	CD47 molecule	chr3:107761940-107809935	29.3357	19.4074	-0.596055	-1.19407	0.0032	0.0375687
TBK1	TANK-binding kinase 1	chr12:64845839-64895899	9.60018	15.0186	0.64562	1.19719	0.0032	0.0375687
C17orf49,RNASEK	RNASEK-C17orf49 readthrough	chr17:6915735-6922973	146.136	229.969	0.654126	1.22323	0.0032	0.0375687
ID1	inhibitor of DNA binding 1, dominant negative helix-loop-helix protein	chr20:30193085-30194317	44.6383	75.3375	0.755088	1.23922	0.0032	0.0375687
FAP	fibroblast activation protein, alpha	chr2:163027199-163100045	96.8422	155.119	0.679668	1.21069	0.00325	0.0380597
SOS2	son of sevenless homolog 2 (Drosophila)	chr14:50583845-50698099	5.94212	9.38302	0.659076	1.21529	0.00325	0.0380597
LACC1	laccase (multicopper oxidoreductase) domain containing 1	chr13:44410488-44468068	5.53819	9.48281	0.775901	1.21972	0.0033	0.0385483
DRAM1	DNA-damage regulated autophagy modulator 1	chr12:102271104-102317401	46.8569	83.3863	0.831547	1.26952	0.0033	0.0385483
TSPYL2	TSPY-like 2	chrX:53111541-53117728	7.93567	12.8297	0.693066	1.18022	0.00335	0.0390344
PTPRS	protein tyrosine phosphatase, receptor type, S	chr19:5205518-5340814	10.1536	15.4493	0.605558	1.19121	0.00335	0.0390344
TMEM42	transmembrane protein 42	chr3:44903379-44907154	18.4751	8.9542	-1.04495	-1.31065	0.0034	0.0394688
ABCB10	ATP-binding cassette, sub-family B (MDR/TAP), member 10	chr1:229652328-229694442	12.4081	7.78069	-0.673314	-1.16623	0.0034	0.0394688
PHF21A	PHD finger protein 21A	chr11:45950869-46142985	3.80625	5.91225	0.635338	1.17061	0.0034	0.0394688
FAM98B	family with sequence similarity 98, member B	chr15:38746327-38777063	16.3214	9.69204	-0.751897	-1.17786	0.00345	0.0399496
PLEKHM1	pleckstrin homology domain containing, family M (with RUN domain) member 1	chr17:43513265-43568146	5.61926	9.07308	0.691213	1.17955	0.00345	0.0399496
POLR2G	polymerase (RNA) II (DNA directed) polypeptide G	chr11:62529010-62534187	42.1261	26.1325	-0.688872	-1.17085	0.0035	0.040328
RAB8B	RAB8B, member RAS oncogene family	chr15:63481727-63559973	13.2541	20.101	0.600825	1.16546	0.0035	0.040328
ZKSCAN1	zinc finger with KRAB and SCAN domains 1	chr7:99613218-99635403	8.52528	12.9864	0.607186	1.18359	0.0035	0.040328
TBX3	T-box 3	chr12:115108058-115121969	30.4179	52.0803	0.775818	1.20391	0.0035	0.040328
CCND1	cyclin D1	chr11:69455872-69469242	210.056	120.89	-0.797087	-1.21292	0.00355	0.0408031
VAMP5	vesicle-associated membrane protein 5	chr2:85811530-85820511	63.4961	38.6536	-0.716065	-1.1878	0.00355	0.0408031
C4orf3	chromosome 4 open reading frame 3	chr4:120217573-120225600	42.8119	27.9751	-0.613869	-1.20838	0.0036	0.0412251
CYCS	cytochrome c, somatic	chr7:25158269-25164980	21.0548	14.0434	-0.584258	-1.17173	0.0036	0.0412251
CCDC14	coiled-coil domain containing 14	chr3:123632273-123680255	7.2494	11.2398	0.632679	1.16425	0.0036	0.0412251
CLEC2B	C-type lectin domain family 2, member B	chr12:10004967-10022458	26.2966	16.2265	-0.696523	-1.20502	0.00365	0.0416951
AMY2B,RNPC3	amylase, alpha 2B (pancreatic)	chr1:104068577-104122149	2.2406	4.79866	1.09875	1.25921	0.00365	0.0416951
ERGIC1	endoplasmic reticulum-golgi intermediate compartment (ERGIC) 1	chr5:172261222-172379688	102.805	67.5815	-0.605211	-1.16171	0.0037	0.0421112
YPEL2	yippee-like 2 (Drosophila)	chr17:57409052-57479095	2.41265	4.17559	0.791362	1.14616	0.0037	0.0421112
CAPRIN2	caprin family member 2	chr12:30862485-30907448	3.10303	5.35934	0.788377	1.1982	0.0037	0.0421112
PPAT	phosphoribosyl pyrophosphate amidotransferase	chr4:57259528-57301802	6.69487	3.91034	-0.77576	-1.1868	0.00375	0.042421
RPL39L	ribosomal protein L39-like	chr3:186838740-186857263	24.3826	13.1539	-0.890364	-1.14107	0.00375	0.042421
R3HDM2	R3H domain containing 2	chr12:57647547-57704246	11.2636	17.0065	0.594421	1.15898	0.00375	0.042421
TIPARP	TCDD-inducible poly(ADP-ribose) polymerase	chr3:156390959-156424557	15.6497	24.0719	0.621222	1.17421	0.00375	0.042421
HINT3	histidine triad nucleotide binding protein 3	chr6:126277860-126301389	7.29839	11.8349	0.697395	1.17889	0.00375	0.042421
RLF	rearranged L-myc fusion	chr1:40627040-40706593	2.74192	4.36989	0.672413	1.11002	0.0038	0.0428305
TUG1	taurine up-regulated 1 (non-protein coding)	chr22:31365633-31375380	21.9246	32.9351	0.587078	1.15377	0.0038	0.0428305
REV3L	REV3-like, polymerase (DNA directed), zeta, catalytic subunit	chr6:111620233-111804414	14.8706	22.7169	0.611306	1.17855	0.0038	0.0428305
XG	Xg blood group	chrX:2670092-2734541	13.8991	8.3823	-0.729572	-1.21581	0.00385	0.043237
MEDAG	mesenteric estrogen-dependent adipogenesis	chr13:31456971-31506745	9.88471	5.54445	-0.834154	-1.17939	0.00385	0.043237
LEPREL1	prolyl 3-hydroxylase 2, P3H2	chr3:189674516-189840226	2.43656	4.79473	0.976604	1.19853	0.00385	0.043237
STAM	signal transducing adaptor molecule (SH3 domain and ITAM motif) 1	chr10:17686123-17758821	10.8808	16.6777	0.616131	1.15318	0.0039	0.0436931
ATOH8	atonal homolog 8 (Drosophila)	chr2:85980908-86018506	3.32629	5.795	0.800894	1.17595	0.0039	0.0436931
CARHSP1	calcium regulated heat stable protein 1, 24kDa	chr16:8946801-8962863	25.3862	16.5807	-0.614546	-1.17979	0.00395	0.0441471
NGFR	nerve growth factor receptor	chr17:47572654-47592382	1.29742	3.86466	1.57469	1.29784	0.00395	0.0441471
CDKN2D	cyclin-dependent kinase inhibitor 2D (p19, inhibits CDK4)	chr19:10677137-10679655	10.9883	5.24888	-1.06588	-1.2598	0.00405	0.0451563
SLC35F2	solute carrier family 35, member F2	chr11:107661716-107729914	10.18	5.9472	-0.775455	-1.19212	0.00405	0.0451563
ATP6V1A	ATPase, H+ transporting, lysosomal 70kDa, V1 subunit A	chr3:113465865-113530905	12.9182	19.2345	0.574288	1.13075	0.0041	0.0456045
LOC401397		chr7:112756772-112758637	23.0629	37.5096	0.70169	1.20562	0.0041	0.0456045
TRIP13	thyroid hormone receptor interactor 13	chr5:892968-918164	23.2378	14.6398	-0.666575	-1.16312	0.00415	0.0460507
DYNC2H1	dynein, cytoplasmic 2, heavy chain 1	chr11:102980159-103350591	2.89173	4.45077	0.622125	1.15662	0.00415	0.0460507
DPT	dermatopontin	chr1:168664694-168698442	53.484	31.6333	-0.757663	-1.13873	0.0042	0.0463294
PVRL1	poliovirus receptor-related 1 (herpesvirus entry mediator C)	chr11:119508807-119599435	3.92839	2.23213	-0.815517	-0.995652	0.0042	0.0463294
EEA1	early endosome antigen 1	chr12:93166284-93323107	12.9456	19.1686	0.56629	1.15034	0.0042	0.0463294
FAM200B	family with sequence similarity 200, member B	chr4:15683351-15692070	2.36104	4.21345	0.835577	1.18323	0.0042	0.0463294
GNG5	guanine nucleotide binding protein (G protein), gamma 5	chr1:84944919-84972262	134.731	215.451	0.677283	1.18558	0.0042	0.0463294
TIPIN	TIMELESS interacting protein	chr15:66629007-66649054	8.663	4.56366	-0.924675	-1.13074	0.00425	0.0467149
C17orf103	N-acetyltransferase domain containing 1, NATD1	chr17:21142183-21156578	2.78162	4.72349	0.76393	1.1505	0.00425	0.0467149
ACSF2	acyl-CoA synthetase family member 2	chr17:48503518-48552200	2.3715	4.62072	0.962315	1.18445	0.00425	0.0467149
PREX1	phosphatidylinositol-3,4,5-trisphosphate-dependent Rac exchange factor 1	chr20:47240792-47444420	4.23638	2.5895	-0.710159	-1.12829	0.0043	0.0470976
RASD1	RAS, dexamethasone-induced 1	chr17:17397752-17399709	1.88235	4.32675	1.20075	1.11391	0.0043	0.0470976
YPEL5	yippee-like 5 (Drosophila)	chr2:30369749-30383399	36.3754	55.3578	0.605824	1.21294	0.0043	0.0470976
BROX	BRO1 domain and CAAX motif containing	chr1:222885905-222906106	19.433	30.2069	0.636372	1.14759	0.00435	0.0475893
POLE3	polymerase (DNA directed), epsilon 3, accessory subunit	chr9:116169517-116191879	31.9446	20.9096	-0.611407	-1.1646	0.0044	0.0478551
PCMTD1	protein-L-isoaspartate (D-aspartate) O-methyltransferase domain containing 1	chr8:52730139-52811735	9.29373	14.0666	0.597945	1.12296	0.0044	0.0478551
BGN	biglycan	chrX:152713122-152775004	347.228	624.292	0.846339	1.15893	0.0044	0.0478551
ZC3H12A	zinc finger CCCH-type containing 12A	chr1:37940118-37949978	4.10007	8.04198	0.971901	1.17314	0.0044	0.0478551
POPDC3	popeye domain containing 3	chr6:105585561-105627858	10.2904	17.7148	0.783659	1.19537	0.0044	0.0478551
PTDSS1	phosphatidylserine synthase 1	chr8:97274166-97346774	38.5274	26.0744	-0.56325	-1.12742	0.00445	0.0482861
MLL5	lysine (K)-specific methyltransferase 2E, KMT2E	chr7:104654636-104754532	10.0978	14.9536	0.566447	1.14369	0.00445	0.0482861
ATP6V1E1	ATPase, H+ transporting, lysosomal 31kDa, V1 subunit E1	chr22:18074902-18111588	50.4855	76.5804	0.601107	1.18046	0.0045	0.0486585
DAAM1	dishevelled associated activator of morphogenesis 1	chr14:59655380-59838123	2.24163	3.82836	0.772178	1.19214	0.0045	0.0486585
CTAGE5	CTAGE family, member 5	chr14:39734475-39820397	5.19365	8.68077	0.741073	1.21648	0.0045	0.0486585
REPIN1	replication initiator 1	chr7:150065878-150071133	16.2668	26.029	0.678189	1.1775	0.00455	0.0490852
TBKBP1	TBK1 binding protein 1	chr17:45772629-45789429	2.11499	4.22028	0.99669	1.23451	0.00455	0.0490852
CCDC109B	coiled-coil domain containing 109B	chr4:110481354-110608872	23.9966	14.0716	-0.77004	-1.18493	0.0046	0.0494527
NASP	nuclear autoantigenic sperm protein (histone-binding)	chr1:46049659-46084578	30.1593	19.7051	-0.614033	-1.14556	0.0046	0.0494527
ARRDC4	arrestin domain containing 4	chr15:98503932-98517068	6.29816	10.1595	0.689829	1.10908	0.0046	0.0494527
TXNRD3,TXNRD3NB	thioredoxin reductase 3	chr3:126290621-126373967	5.04581	2.7381	-0.88191	-1.1668	0.00465	0.049875
ARID2	AT rich interactive domain 2 (ARID, RFX-like)	chr12:46123619-46301819	3.16568	4.95678	0.646887	1.17525	0.00465	0.049875

## Sheet: DN+Null vs control
Gene	Approved Name	Locus	Control	COL6-RD all	log2(fold_change)	test_stat	p_value	q_value
CXCL5	chemokine (C-X-C motif) ligand 5	chr4:74861358-74864416	274.948	30.0656	-3.19298	-2.91981	5e-05	0.0050087
LAPTM5	lysosomal protein transmembrane 5	chr1:31205314-31230683	19.291	1.58816	-3.6025	-2.60483	5e-05	0.0050087
GALNT15	polypeptide N-acetylgalactosaminyltransferase 15	chr3:16216183-16271253	7.49637	2.12839	-1.81643	-2.30839	5e-05	0.0050087
IL1RN	interleukin 1 receptor antagonist	chr2:113875469-113891593	9.34298	0.957251	-3.28691	-2.29068	5e-05	0.0050087
SIM2	single-minded family bHLH transcription factor 2	chr21:38071990-38122510	12.7167	1.25736	-3.33826	-2.19624	5e-05	0.0050087
TMEM158	transmembrane protein 158 (gene/pseudogene)	chr3:45265955-45267814	128.751	44.0418	-1.54763	-2.19494	5e-05	0.0050087
TNFRSF21	tumor necrosis factor receptor superfamily, member 21	chr6:47199267-47277680	21.8082	8.03765	-1.44003	-2.17259	5e-05	0.0050087
CXCR7	atypical chemokine receptor 3, ACKR3	chr2:237478379-237490994	39.6015	12.2931	-1.6877	-2.14519	5e-05	0.0050087
WNT16	wingless-type MMTV integration site family, member 16	chr7:120965420-120981158	9.94453	2.48173	-2.00256	-2.10571	5e-05	0.0050087
SLC7A14	solute carrier family 7, member 14	chr3:170177341-170303863	5.51899	1.7979	-1.6181	-2.08292	5e-05	0.0050087
CXCL6	chemokine (C-X-C motif) ligand 6	chr4:74702272-74704477	294.897	66.3932	-2.1511	-2.0009	5e-05	0.0050087
IFI27	interferon, alpha-inducible protein 27	chr14:94577078-94583033	70.2722	18.3493	-1.93723	-1.89036	5e-05	0.0050087
BST2	bone marrow stromal cell antigen 2	chr19:17513754-17516384	25.3406	5.18858	-2.28804	-1.88285	5e-05	0.0050087
NTN1	netrin 1	chr17:8924858-9147317	15.518	6.71199	-1.20913	-1.86476	5e-05	0.0050087
LAMB3	laminin, beta 3	chr1:209788217-209825820	12.5236	2.85804	-2.13155	-1.8557	5e-05	0.0050087
CDCP1	CUB domain containing protein 1	chr3:45123768-45187914	10.6819	3.94871	-1.43571	-1.85393	5e-05	0.0050087
APBB1IP	amyloid beta (A4) precursor protein-binding, family B, member 1 interacting protein	chr10:26727265-26856732	13.3775	4.18072	-1.67799	-1.8289	5e-05	0.0050087
CXCL3	chemokine (C-X-C motif) ligand 3	chr4:74902311-74904490	57.001	19.9138	-1.51722	-1.80055	5e-05	0.0050087
ACTG2	actin, gamma 2, smooth muscle, enteric	chr2:74120092-74146780	19.4213	3.29799	-2.55798	-1.78448	5e-05	0.0050087
ITGA3	integrin, alpha 3 (antigen CD49C, alpha 3 subunit of VLA-3 receptor)	chr17:48133339-48167849	42.4472	19.0618	-1.15498	-1.77409	5e-05	0.0050087
PHLDA1	pleckstrin homology-like domain, family A, member 1	chr12:76419226-76425556	65.7402	30.1224	-1.12594	-1.77107	5e-05	0.0050087
IFI6	interferon, alpha-inducible protein 6	chr1:27992571-27998724	1029.21	376.245	-1.45179	-1.7347	5e-05	0.0050087
FOXQ1	forkhead box Q1	chr6:1312674-1314993	10.5726	2.80447	-1.91453	-1.7236	5e-05	0.0050087
DUSP4	dual specificity phosphatase 4	chr8:29190578-29208267	5.50996	2.09898	-1.39236	-1.71777	5e-05	0.0050087
LAYN	layilin	chr11:111411232-111432470	46.2928	22.8385	-1.01932	-1.66119	5e-05	0.0050087
NIPAL3	NIPA-like domain containing 3	chr1:24742244-24799473	22.9317	11.1673	-1.03807	-1.6444	5e-05	0.0050087
PRUNE2	prune homolog 2 (Drosophila)	chr9:79226291-79521003	3.60042	1.50823	-1.25531	-1.61527	5e-05	0.0050087
PLXNB3	plexin B3	chrX:153029650-153044801	3.77768	1.42158	-1.41	-1.59121	5e-05	0.0050087
ITIH5	inter-alpha-trypsin inhibitor heavy chain family, member 5	chr10:7601231-7708961	8.95635	2.8751	-1.6393	-1.58967	5e-05	0.0050087
CTSS	cathepsin S	chr1:150702671-150738433	10.0148	3.83531	-1.38472	-1.57103	5e-05	0.0050087
IL7R	interleukin 7 receptor	chr5:35856976-35879705	26.514	13	-1.02824	-1.56671	5e-05	0.0050087
FAM180A	family with sequence similarity 180, member A	chr7:135414345-135433594	61.0341	30.2626	-1.01208	-1.52984	5e-05	0.0050087
KIAA1644	KIAA1644	chr22:44639556-44708731	8.07241	3.91772	-1.04299	-1.52037	5e-05	0.0050087
RPS26	ribosomal protein S26	chr12:56435685-56438007	407.914	225.485	-0.855234	-1.50154	5e-05	0.0050087
KCNQ5	potassium voltage-gated channel, KQT-like subfamily, member 5	chr6:73331570-73908573	4.55621	2.06394	-1.14243	-1.466	5e-05	0.0050087
SFRP2	secreted frizzled-related protein 2	chr4:154701741-154710228	120.758	50.5385	-1.25666	-1.46054	5e-05	0.0050087
OLFM2	olfactomedin 2	chr19:9964393-10047070	20.3132	40.1617	0.983406	1.46772	5e-05	0.0050087
DPYD	dihydropyrimidine dehydrogenase	chr1:97543299-98386615	9.92319	18.65	0.910301	1.4737	5e-05	0.0050087
NES	nestin	chr1:156638555-156647189	6.83781	13.3541	0.965676	1.4981	5e-05	0.0050087
DEPTOR	DEP domain containing MTOR-interacting protein	chr8:120885899-121063157	1.18037	4.5222	1.93778	1.51585	5e-05	0.0050087
SERPINF1	serpin peptidase inhibitor, clade F (alpha-2 antiplasmin, pigment epithelium derived factor), member 1	chr17:1665258-1680859	99.7005	193.267	0.954921	1.51815	5e-05	0.0050087
TRIB3	tribbles pseudokinase 3	chr20:361307-378203	23.3753	48.4273	1.05084	1.54593	5e-05	0.0050087
COL11A1	collagen, type XI, alpha 1	chr1:103342022-103574052	3.18076	11.3876	1.84003	1.54911	5e-05	0.0050087
CHI3L1	chitinase 3-like 1 (cartilage glycoprotein-39)	chr1:203148058-203155922	2.38951	8.7782	1.87721	1.55157	5e-05	0.0050087
NNMT	nicotinamide N-methyltransferase	chr11:114166534-114183238	59.3056	112.087	0.918377	1.58766	5e-05	0.0050087
PDCD4	programmed cell death 4 (neoplastic transformation inhibitor)	chr10:112631552-112679124	15.5406	40.2482	1.37288	1.60158	5e-05	0.0050087
PCOLCE2	procollagen C-endopeptidase enhancer 2	chr3:142536701-142608045	2.75267	8.5058	1.62762	1.60209	5e-05	0.0050087
COMP	cartilage oligomeric matrix protein	chr19:18893582-18902114	16.0478	41.4985	1.37068	1.62382	5e-05	0.0050087
PRSS23	protease, serine, 23	chr11:86511490-86522273	39.5032	85.643	1.11637	1.64943	5e-05	0.0050087
PDGFD	platelet derived growth factor D	chr11:103777913-104035027	5.94466	12.9616	1.12458	1.65952	5e-05	0.0050087
GAS1	growth arrest-specific 1	chr9:89559276-89562104	33.1744	66.5894	1.00522	1.67635	5e-05	0.0050087
KCTD15	potassium channel tetramerization domain containing 15	chr19:34287750-34306666	6.00042	13.6624	1.18708	1.68793	5e-05	0.0050087
CLEC3B	C-type lectin domain family 3, member B	chr3:45067758-45077563	5.55894	23.7706	2.0963	1.71941	5e-05	0.0050087
PDGFRL	platelet-derived growth factor receptor-like	chr8:17433941-17500642	2.7126	9.32948	1.78212	1.72373	5e-05	0.0050087
COL5A3	collagen, type V, alpha 3	chr19:10070236-10121147	12.5934	27.4589	1.1246	1.73395	5e-05	0.0050087
CYP26B1	cytochrome P450, family 26, subfamily B, polypeptide 1	chr2:72356366-72374963	3.84246	9.82412	1.3543	1.7424	5e-05	0.0050087
LOXL4	lysyl oxidase-like 4	chr10:100007442-100028007	20.7605	48.4685	1.22321	1.81144	5e-05	0.0050087
KRT7	keratin 7	chr12:52626953-52642709	4.92955	18.3357	1.89513	1.83285	5e-05	0.0050087
KIAA1324L	KIAA1324-like	chr7:86506222-86689014	1.38441	4.32451	1.64327	1.84122	5e-05	0.0050087
STMN3	stathmin-like 3	chr20:62271057-62284963	1.5297	6.95539	2.18488	1.89282	5e-05	0.0050087
FZD4	frizzled class receptor 4	chr11:86656716-86666440	1.69355	4.94463	1.54581	1.91611	5e-05	0.0050087
KIAA1462	KIAA1462	chr10:30301728-30348488	8.51026	19.6543	1.20757	1.96295	5e-05	0.0050087
EFEMP1	EGF containing fibulin-like extracellular matrix protein 1	chr2:56093096-56151298	27.3836	131.961	2.26873	1.96738	5e-05	0.0050087
UCK2	uridine-cytidine kinase 2	chr1:165796731-165880855	12.7756	27.5242	1.10731	1.99037	5e-05	0.0050087
PPL	periplakin	chr16:4932507-4987136	0.972417	3.94726	2.0212	1.9909	5e-05	0.0050087
FST	follistatin	chr5:52776263-52782304	35.5242	87.8803	1.30674	1.9939	5e-05	0.0050087
MFAP5	microfibrillar associated protein 5	chr12:8798539-8815433	30.2126	85.6263	1.5029	2.0303	5e-05	0.0050087
PEAR1	platelet endothelial aggregation receptor 1	chr1:156863522-156886226	1.63531	6.44101	1.97772	2.03661	5e-05	0.0050087
ACE	angiotensin I converting enzyme	chr17:61554421-61575741	2.58544	7.82015	1.59679	2.04444	5e-05	0.0050087
RDH10	retinol dehydrogenase 10 (all-trans)	chr8:74206836-74237520	4.35126	14.4035	1.72692	2.05061	5e-05	0.0050087
MALL	mal, T-cell differentiation protein-like	chr2:110841446-110874143	2.87241	15.0398	2.38845	2.05542	5e-05	0.0050087
RARRES2	retinoic acid receptor responder (tazarotene induced) 2	chr7:150035406-150038763	5.34815	36.7965	2.78246	2.0973	5e-05	0.0050087
ABI3BP	ABI family, member 3 (NESH) binding protein	chr3:100468178-100712334	17.4657	45.9889	1.39676	2.09964	5e-05	0.0050087
CCNYL1	cyclin Y-like 1	chr2:208576263-208620896	9.31752	22.6616	1.28223	2.13604	5e-05	0.0050087
GPR133	G protein-coupled receptor 133	chr12:131438451-131626008	1.21997	5.5238	2.17882	2.14098	5e-05	0.0050087
IK	IK cytokine, down-regulator of HLA II	chr5:140027383-140042065	45.6883	99.925	1.12902	2.15033	5e-05	0.0050087
UNC5B	unc-5 homolog B (C. elegans)	chr10:72972291-73062635	5.53237	15.9193	1.52481	2.16466	5e-05	0.0050087
GAS7	growth arrest-specific 7	chr17:9813925-10101868	3.56379	9.93793	1.47953	2.17221	5e-05	0.0050087
OSR2	odd-skipped related transciption factor 2	chr8:99956630-99964326	5.45967	23.1615	2.08484	2.177	5e-05	0.0050087
SCUBE3	signal peptide, CUB domain, EGF-like 3	chr6:35182189-35218609	2.22245	9.35499	2.07358	2.21868	5e-05	0.0050087
C7orf43	chromosome 7 open reading frame 43	chr7:99752042-99756302	4.93312	15.2867	1.63171	2.29189	5e-05	0.0050087
UNC119B	unc-119 homolog B (C. elegans)	chr12:121148237-121161443	11.4001	32.6746	1.51912	2.30627	5e-05	0.0050087
APOD	apolipoprotein D	chr3:195295572-195311076	10.5889	37.4361	1.82188	2.34149	5e-05	0.0050087
THBS4	thrombospondin 4	chr5:79331169-79379107	3.11469	17.3282	2.47596	2.38472	5e-05	0.0050087
COL14A1	collagen, type XIV, alpha 1	chr8:121137346-121384273	4.53879	24.4633	2.43024	2.39703	5e-05	0.0050087
COL8A2	collagen, type VIII, alpha 2	chr1:36560843-36565850	4.53984	16.12	1.82814	2.40882	5e-05	0.0050087
ADH1B	alcohol dehydrogenase 1B (class I), beta polypeptide	chr4:100227526-100242572	0.531235	6.3929	3.58905	2.44815	5e-05	0.0050087
OLFML2A	olfactomedin-like 2A	chr9:127539436-127577159	0.994433	4.79794	2.27047	2.46278	5e-05	0.0050087
IGFBP2	insulin-like growth factor binding protein 2, 36kDa	chr2:217498126-217529158	1.68995	22.4608	3.73236	2.47362	5e-05	0.0050087
TRIB2	tribbles pseudokinase 2	chr2:12856997-12882858	4.04914	14.4684	1.83721	2.52019	5e-05	0.0050087
COL15A1	collagen, type XV, alpha 1	chr9:101706137-101833068	6.49268	60.2712	3.21458	3.17157	5e-05	0.0050087
AQP1	aquaporin 1 (Colton blood group)	chr7:30951414-30965131	2.83302	32.0915	3.50178	3.23003	5e-05	0.0050087
ITGA6	integrin, alpha 6	chr2:173292313-173371181	17.4299	8.64873	-1.011	-1.53721	0.0001	0.00853333
PLK2	polo-like kinase 2	chr5:57749809-57755966	17.2439	8.47909	-1.0241	-1.50662	0.0001	0.00853333
GNG2	guanine nucleotide binding protein (G protein), gamma 2	chr14:52327021-52436518	19.1386	10.0159	-0.934185	-1.50482	0.0001	0.00853333
PVRL3	poliovirus receptor-related 3	chr3:110790605-110913016	48.18	25.9591	-0.892195	-1.34752	0.0001	0.00853333
CRISPLD2	cysteine-rich secretory protein LCCL domain containing 2	chr16:84853586-84943116	41.1198	23.2183	-0.824568	-1.34393	0.0001	0.00853333
MATN2	matrilin 2	chr8:98881310-99048946	9.81039	5.15348	-0.928764	-1.335	0.0001	0.00853333
NOTCH3	notch 3	chr19:15270443-15311792	3.1782	5.88611	0.889102	1.21198	0.0001	0.00853333
LMCD1	LIM and cysteine-rich domains 1	chr3:8543510-8609806	12.7631	24.9955	0.969692	1.3724	0.0001	0.00853333
RPS6KA2	ribosomal protein S6 kinase, 90kDa, polypeptide 2	chr6:166822853-167275771	14.0182	24.6863	0.816408	1.37684	0.0001	0.00853333
SPOCK1	sparc/osteonectin, cwcv and kazal-like domains proteoglycan (testican) 1	chr5:136310986-136835018	34.6159	69.1951	0.999233	1.40597	0.0001	0.00853333
SCARA3	scavenger receptor class A, member 3	chr8:27491576-27534286	29.4367	57.1355	0.956769	1.42865	0.0001	0.00853333
PLSCR4	phospholipid scramblase 4	chr3:145910123-145968966	9.6411	18.6737	0.953741	1.46007	0.0001	0.00853333
ARHGAP29	Rho GTPase activating protein 29	chr1:94634462-94703307	18.9976	36.2988	0.934103	1.47622	0.0001	0.00853333
CYGB	cytoglobin	chr17:74523429-74541458	1.84385	9.11703	2.30585	1.53027	0.0001	0.00853333
VIT	vitrin	chr2:36923832-37041937	1.69699	6.89708	2.02301	1.79729	0.0001	0.00853333
CFD	complement factor D (adipsin)	chr19:859664-863610	0.750774	5.73006	2.9321	1.80436	0.0001	0.00853333
SERPINB2	serpin peptidase inhibitor, clade B (ovalbumin), member 2	chr18:61554938-61571124	273.616	69.1851	-1.98362	-1.74456	0.00015	0.0116168
MAFB	v-maf avian musculoaponeurotic fibrosarcoma oncogene homolog B	chr20:39314516-39317876	10.852	4.61571	-1.23334	-1.51822	0.00015	0.0116168
RGS3	regulator of G-protein signaling 3	chr9:116207008-116360023	60.1311	30.5142	-0.97863	-1.49302	0.00015	0.0116168
TLE4	transducin-like enhancer of split 4	chr9:82186877-82341656	15.3016	7.27815	-1.07204	-1.46642	0.00015	0.0116168
TSPAN13	tetraspanin 13	chr7:16793350-16824161	32.6367	17.5969	-0.891176	-1.33366	0.00015	0.0116168
PRLR	prolactin receptor	chr5:35048860-35230823	8.00591	3.41906	-1.22747	-1.08054	0.00015	0.0116168
MIR22,MIR22HG		chr17:1614797-1619566	17.8669	34.5643	0.951989	0.898706	0.00015	0.0116168
ARRDC4	arrestin domain containing 4	chr15:98503932-98517068	4.00798	7.8243	0.965085	1.31806	0.00015	0.0116168
GADD45B	growth arrest and DNA-damage-inducible, beta	chr19:2476122-2478257	13.4105	26.274	0.970268	1.39053	0.00015	0.0116168
RPS29	ribosomal protein S29	chr14:50044041-50053094	523.627	1035.71	0.984006	1.53809	0.00015	0.0116168
FLT1	fms-related tyrosine kinase 1	chr13:28874482-29069265	1.64246	7.08545	2.109	1.65393	0.00015	0.0116168
AMPD3	adenosine monophosphate deaminase 3	chr11:10471867-10529126	13.1919	6.23563	-1.08104	-1.5479	0.0002	0.0147456
SYNPO2	synaptopodin 2	chr4:119809995-119982402	12.1214	4.88992	-1.30967	-1.51111	0.0002	0.0147456
CD82	CD82 molecule	chr11:44587140-44641315	32.0087	16.168	-0.985326	-1.38028	0.0002	0.0147456
FKBP5	FK506 binding protein 5	chr6:35541361-35704724	2.49065	5.18393	1.05753	1.28728	0.0002	0.0147456
GLIS2	GLIS family zinc finger 2	chr16:4382224-4389598	7.17589	13.0079	0.858163	1.29674	0.0002	0.0147456
KRT19	keratin 19	chr17:39679868-39684641	3.68015	13.656	1.89169	1.58464	0.0002	0.0147456
FBXO32	F-box protein 32	chr8:124510126-124553493	10.1191	5.50783	-0.877523	-1.39423	0.00025	0.0175878
AFAP1	actin filament associated protein 1	chr4:7755816-7941653	14.0141	22.7432	0.698554	1.21672	0.00025	0.0175878
SGCG	sarcoglycan, gamma (35kDa dystrophin-associated glycoprotein)	chr13:23755059-23899304	1.72305	5.19732	1.5928	1.22791	0.00025	0.0175878
SGMS2	sphingomyelin synthase 2	chr4:108745720-108836204	6.48736	11.2142	0.789618	1.27523	0.00025	0.0175878
HIC1	hypermethylated in cancer 1	chr17:1958392-1962981	12.1553	22.4367	0.88428	1.30462	0.00025	0.0175878
SVEP1	sushi, von Willebrand factor type A, EGF and pentraxin domain containing 1	chr9:113127528-113342160	6.16826	11.717	0.925674	1.35605	0.00025	0.0175878
KRTAP2-3	keratin associated protein 2-3	chr17:39215492-39216344	21.7574	6.6636	-1.70713	-1.4024	0.0003	0.02048
NFKBIA	nuclear factor of kappa light polypeptide gene enhancer in B-cells inhibitor, alpha	chr14:35870715-35873960	73.4593	38.2176	-0.942709	-1.38415	0.0003	0.02048
POU2F2	POU class 2 homeobox 2	chr19:42590261-42636625	10.3898	5.51894	-0.912698	-1.13907	0.0003	0.02048
SLIT3	slit homolog 3 (Drosophila)	chr5:168088737-168728133	40.358	75.5087	0.903788	1.2236	0.0003	0.02048
IL8	chemokine (C-X-C motif) ligand 8, IL8	chr4:74606222-74609433	394.243	126.051	-1.64508	-1.42537	0.00035	0.0235445
AEBP1	AE binding protein 1	chr7:44143959-44154159	117.942	218.983	0.892739	1.23814	0.00035	0.0235445
CXCL2	chemokine (C-X-C motif) ligand 2	chr4:74962753-74964997	46.3602	20.3707	-1.18639	-1.44336	0.0004	0.0259606
ARL4C	ADP-ribosylation factor-like 4C	chr2:235401685-235405693	25.7008	14.5796	-0.817865	-1.29468	0.0004	0.0259606
EFNB1	ephrin-B1	chrX:68048839-68062006	4.74543	9.34638	0.977871	1.32416	0.0004	0.0259606
ABCC9	ATP-binding cassette, sub-family C (CFTR/MRP), member 9	chr12:21950323-22089628	1.62886	4.44593	1.44862	1.33334	0.0004	0.0259606
RGCC	regulator of cell cycle	chr13:42031541-42045013	11.9397	27.5713	1.2074	1.3656	0.0004	0.0259606
IER3	immediate early response 3	chr6:30710975-30712327	131.075	76.9472	-0.768453	-1.24877	0.00045	0.0280216
FOXP1	forkhead box P1	chr3:71003864-71633140	3.84361	6.84864	0.833358	1.2389	0.00045	0.0280216
LIMCH1	LIM and calponin homology domains 1	chr4:41362803-41702061	2.50325	5.19626	1.05367	1.2675	0.00045	0.0280216
NUAK1	NUAK family, SNF1-like kinase, 1	chr12:106457124-106533811	2.63752	5.0065	0.924617	1.26876	0.00045	0.0280216
CLU	clusterin	chr8:27454433-27472328	35.5672	76.3922	1.10288	1.31054	0.00045	0.0280216
PODN	podocan	chr1:53527723-53551174	22.5253	44.748	0.990274	1.33391	0.00045	0.0280216
SAMD9L	sterile alpha motif domain containing 9-like	chr7:92759367-92777680	10.5527	6.34295	-0.734393	-1.23077	0.0005	0.03072
SYNE1	spectrin repeat containing, nuclear envelope 1	chr6:152442818-152958534	2.57408	4.33483	0.751919	1.24953	0.0005	0.03072
MEGF6	multiple EGF-like-domains 6	chr1:3404505-3528059	7.94203	14.2047	0.838786	1.20058	0.00055	0.0333474
LOC284454,MIR24-2		chr19:13945329-13947173	9.59831	21.7791	1.1821	2.5924	0.00055	0.0333474
EDN1	endothelin 1	chr6:12290528-12297427	4.5942	1.61411	-1.50907	-1.3239	0.0006	0.0356748
SPON1	spondin 1, extracellular matrix protein	chr11:13984183-14289679	7.29565	13.895	0.92946	1.14314	0.0006	0.0356748
NEDD9	neural precursor cell expressed, developmentally down-regulated 9	chr6:11183530-11382581	1.9894	4.30241	1.11281	1.23395	0.0006	0.0356748
CPED1	cadherin-like and PC-esterase domain containing 1	chr7:120628750-120937498	24.6408	13.8198	-0.834312	-1.30199	0.00065	0.0372075
ABLIM3	actin binding LIM protein family, member 3	chr5:148521053-148639999	29.1837	15.9603	-0.870671	-1.29693	0.00065	0.0372075
SEL1L3	sel-1 suppressor of lin-12-like 3 (C. elegans)	chr4:25749048-25864610	4.39706	8.33365	0.92241	1.21912	0.00065	0.0372075
TCF7L1	transcription factor 7-like 1 (T-cell specific, HMG-box)	chr2:85360582-85537511	3.85706	7.86463	1.02788	1.22618	0.00065	0.0372075
HOXA11	homeobox A11	chr7:27220775-27224835	2.40006	6.01145	1.32464	1.30001	0.00065	0.0372075
CPSF1	cleavage and polyadenylation specific factor 1, 160kDa	chr8:145597730-145634733	19.0624	31.7359	0.735389	1.44821	0.00065	0.0372075
KREMEN1	kringle containing transmembrane protein 1	chr22:29469065-29564321	6.03868	10.4021	0.784565	1.18894	0.0007	0.0393366
PKDCC	protein kinase domain containing, cytoplasmic	chr2:42275160-42285668	2.59347	6.04386	1.22058	1.20312	0.0007	0.0393366
SPRY4	sprouty homolog 4 (Drosophila)	chr5:141689991-141704620	5.10297	8.75986	0.779571	1.21571	0.0007	0.0393366
WISP1	WNT1 inducible signaling pathway protein 1	chr8:134203281-134243932	19.5923	11.2822	-0.796234	-1.20921	0.0008	0.0444145
ROR1	receptor tyrosine kinase-like orphan receptor 1	chr1:64239689-64647179	3.06502	6.76854	1.14295	1.34717	0.0008	0.0444145
EMB	embigin	chr5:49692030-49737234	5.30494	2.3057	-1.20213	-1.24198	0.00085	0.0463527
HSPB8	heat shock 22kDa protein 8	chr12:119616594-119632551	8.05165	3.38212	-1.25136	-1.23594	0.00085	0.0463527
NTNG1	netrin G1	chr1:107682628-108024475	16.9311	10.0341	-0.754757	-1.15072	0.00085	0.0463527
SULF2	sulfatase 2	chr20:46286149-46415360	9.25336	15.9791	0.788142	1.14289	0.0009	0.0485053
SERTAD4	SERTA domain containing 4	chr1:210404803-210416440	0.988299	4.28493	2.11625	1.40599	0.0009	0.0485053
