# Supplementary material for: Transcriptome profiling identifies regulators of pathogenesis in collagen VI related muscular dystrophy
Source: PLoS One. 2017 Dec 15;12(12):e0189664. doi: 10.1371/journal.pone.0189664 (PMC5731705; doi:10.1371/journal.pone.0189664)
Supplement: S2 File — (XLSX) [file pone.0189664.s004.xlsx]

## Sheet: DN vs control
GO category	GO:0005615	GO:0032501	GO:0044707	GO:0031012	GO:0007155	GO:0042127	GO:0008283	GO:0005539	GO:0002376	GO:0006928	GO:0005125	GO:0030198	GO:0008201	GO:0004888	GO:1901681
GO description	extracellularspace	multicellularorganismalprocess	single-multicellularorganismprocess	extracellularmatrix	celladhesion	regulationofcellproliferation	cellproliferation	glycosaminoglycanbinding	immunesystemprocess	cellularcomponentmovement	cytokineactivity	extracellularmatrixorganization	heparinbinding	transmembranesignalingreceptoractivity	sulfurcompoundbinding
DE Genes in Cat	88	279	260	53	102	103	123	29	122	104	18	34	23	34	29
Genes in Cat	439	2853	2765	189	604	744	997	87	1152	847	54	219	71	160	115
DE genes	ABCA1	ABCA1	ABCA1	ABI3BP	ABI3BP	ACE	ACE	ABI3BP	ACE	ACE	BMP2	ABI3BP	ABI3BP	ABCA1	ABI3BP
	ABI3BP	ACE	ACE	ADAMTS5	ACVRL1	ACVRL1	ACVR2A	ADAMTS5	ACVR2A	ACVRL1	CCL2	ADAMTS5	ADAMTS5	ACVR2A	ADAMTS5
	ACE	ACTG2	ACTG2	ADAMTSL1	ALCAM	AKR1B1	ACVRL1	AGRN	ALCAM	ADCY3	CCL7	AGRN	CCL2	ACVRL1	AGRN
	ACTG2	ACVR2A	ACVR2A	AEBP1	ANGPT1	AKR1C3	AKR1B1	CCL2	AMPD3	ALCAM	CRLF1	ANTXR1	CCL7	ANTXR1	CBS
	ADAMTS5	ACVRL1	ACVRL1	AGRN	ANTXR1	ANGPT1	AKR1C3	CCL7	ANGPT1	ANGPT1	CSF3	COL11A1	CLEC3B	BDKRB1	CCL2
	AEBP1	ADAMTS5	ADAMTS5	CHI3L1	APBB1IP	APOD	ANGPT1	CLEC3B	APBB1IP	APOD	CXCL2	COL14A1	COL5A3	CRIM1	CCL7
	AKR1B1	ADCY3	ADCY3	CLEC3B	APOD	AQP1	APOD	COL5A3	APOD	ARPC3	CXCL3	COL5A3	COMP	DDR1	CLEC3B
	ANGPT1	ADCY7	ADCY7	CLU	BMP2	ASPM	AQP1	COMP	ARPC3	ASPM	CXCL5	COL7A1	CRISPLD2	EFEMP1	COL5A3
	APOD	ADM2	ADM2	COL11A1	BOC	BMP2	ASPM	CRISPLD2	BDKRB1	BDKRB1	CXCL6	COL8A2	CTGF	F2RL2	COMP
	ASAH1	AEBP1	AEBP1	COL14A1	CCL2	CCL2	BMP2	CTGF	BST2	BDNF	EDN1	COMP	CXCL6	FZD4	CRISPLD2
	BMP2	AGRN	AGRN	COL15A1	CCNB2	CCNB1	BST2	CXCL6	C3	BMP2	GDF10	CRISPLD2	FMOD	GABBR2	CTGF
	C3	AKR1B1	AKR1B1	COL5A3	CDC42EP1	CDC6	CCL2	FMOD	C8ORF4	BOC	GRN	CTGF	GPNMB	GPR1	CXCL6
	CCL2	AKR1C3	AKR1C3	COL7A1	CNTNAP1	CDCA7L	CCNB1	GPNMB	CCL2	BST2	IL1B	CTSK	MDK	GPR153	FMOD
	CCL7	ALCAM	ALCAM	COL8A2	COL14A1	CRLF1	CDC6	HMMR	CCL7	CCL2	IL1RN	CTSS	NOV	GRIK2	FST
	CFD	AMPD3	AMPD3	COMP	COL15A1	CSF3	CDCA7L	LAYN	CCNB2	CCL7	IL24	CYP1B1	NRP2	IGF2R	GPNMB
	CHI3L1	ANGPT1	ANGPT1	CPZ	COL5A3	CTGF	CENPF	MDK	CENPE	CCNYL1	MIF	DDR1	PCOLCE2	IL4R	MDK
	CLEC3B	ANKH	ANKH	CRISPLD2	COL7A1	CXCL2	CKS2	NOV	CFD	CENPE	NAMPT	DPP4	PTN	IL7R	MGST1
	CLU	ANTXR1	ANTXR1	CTGF	COL8A2	CXCL3	CLU	NRP2	CLU	CSPG4	NRG1	DPT	RSPO3	ITGA2	NOV
	COL14A1	APOD	APOD	DPT	COMP	CXCL5	COL8A2	PCOLCE2	CSF3	CTGF		FAP	SFRP1	KIT	NRP2
	COL15A1	AQP1	AQP1	ECM1	CTGF	CXCL6	CRLF1	PTN	CTSK	CXCL2		FMOD	SLIT3	MCOLN1	PCOLCE2
	COL7A1	ASPM	ASPM	EFEMP1	CYP1B1	CYBA	CSF3	RSPO3	CTSS	CXCL3		GPM6B	THBS4	MET	PTGES
	COMP	AURKA	AURKA	FMOD	CYP26B1	CYP1B1	CSPG4	SEMA5A	CXCL2	CXCL5		ITGA2	TNXB	NRP2	PTN
	CPXM1	BDKRB1	BDNF	HSPB1	DDR1	DDR1	CTGF	SFRP1	CXCL3	CXCL6		ITGA3	WISP1	OXTR	RSPO3
	CPZ	BDNF	BMP2	ITGA6	DPP4	DFNA5	CXCL2	SLIT3	CXCL5	CYP1B1		ITGA6		PDGFRB	SEMA5A
	CRLF1	BMP2	BOC	KAZALD1	DPT	DHCR24	CXCL3	THBS4	CXCL6	DDR1		KAZALD1		PDGFRL	SFRP1
	CSF3	BOC	BST2	LAMB3	EFNB1	DPP4	CXCL5	TNFAIP6	CYBA	DDX58		LAMB3		PLXNA3	SLIT3
	CTGF	BST2	C3	LMCD1	EGR1	DPT	CXCL6	TNXB	CYP26B1	DLGAP5		MFAP4		PLXNB3	THBS4
	CTSK	C3	C8ORF4	MATN2	EPB41L1	E2F1	CYBA	VIT	DDX58	DPP4		MFAP5		PLXNC1	TNXB
	CTSS	C8ORF4	CBX5	MFAP4	EPDR1	ECM1	CYP1B1	WISP1	DPP4	DYNLRB1		MMP12		PTGER2	WISP1
	CXCL2	CBX5	CCL2	MFAP5	FAP	EDN1	DDR1		DUSP10	ECM1		MMP14		ROR1
	CXCL3	CCL2	CCNB1	MFGE8	FAT1	EFNB1	DFNA5		ECM1	EDN1		OLFML2A		SFRP1
	CXCL5	CCNB1	CCNB2	MMP12	FOXP1	EGR1	DHCR24		EDN1	EFNB1		RGCC		SORT1
	CXCL6	CCNB2	CENPE	MMP14	FZD4	ERRFI1	DLGAP5		EFNB1	EGR2		TNXB		TNFRSF21
	DDR1	CCNYL1	CENPF	NES	GBP1	ETV5	DPP4		EGR1	EPS8		VIT		TYRO3
	DPT	CENPE	CHI3L1	NOV	GPM6B	FAP	DPT		EPAS1	FAP
	ECM1	CENPF	CIT	NTN1	GPNMB	FOXP1	E2F1		EPS8	FAT1
	EDN1	CHI3L1	CLEC3B	OLFML2A	HSPB1	GNG5	ECM1		ERAP2	FOXP1
	EFEMP1	CIT	CLU	PODN	ID1	GPNMB	EDN1		FOS	GTSE1
	ENOX1	CLEC3B	CNTNAP1	PTN	IGFBP2	HMOX1	EFNB1		FOXP1	HDAC9
	FAP	CLU	COL11A1	RPS18	IL1B	ID1	EGR1		FST	HMOX1
	FMOD	CNGA3	COL15A1	SERPINF1	IL1RN	ID2	EMP1		GBP1	HSPB1
	GBA	CNTNAP1	COL5A3	SFRP1	IL4R	IFI30	EPS8		HDAC9	ID1
	GDF10	COL11A1	COL7A1	SLIT3	IL7R	IFIT3	ERRFI1		HERC6	IER2
	GGH	COL15A1	COL8A2	SPOCK1	ISLR	IFITM1	ETV5		HIST1H2BK	IFITM1
	GRN	COL5A3	COMP	SPON1	ITGA2	IGFBP2	FAP		HMOX1	IGFBP5
	HIST1H2BK	COL7A1	CRIM1	SPON2	ITGA3	IGFBP5	FOXP1		HOXB3	IL1B
	HMOX1	COL8A2	CRISPLD2	TFPI2	ITGA6	IL1B	GNG2		HOXB4	IL24
	HSPA2	COMP	CRLF1	TGM2	KANK1	IL24	GNG5		HOXB7	ITGA2
	HSPB1	CRIM1	CRYAB	THBS4	KIAA1462	IL4R	GPNMB		HOXB8	ITGA3
	IGF2R	CRISPLD2	CSF3	TNXB	KIF14	ITGA2	HMOX1		ID2	ITGA6
	IGFBP2	CRLF1	CSPG4	VIT	KIT	KCNK2	HOXB4		IFI27	KANK1
	IGFBP5	CRYAB	CTGF	WISP1	LAMB3	KIF14	ID1		IFI30	KIF14
	IK	CSF3	CTSK	WNT16	LDB1	KIF20B	ID2		IFI6	KIF18A
	IL1B	CSPG4	CTSS		LPXN	KIT	IFI30		IFIH1	KIF20A
	IL1RN	CTGF	CUL4B		MAFB	MAGED1	IFIT3		IFIT1	KIF20B
	IL24	CTSK	CYBA		MFAP4	MARCKSL1	IFITM1		IFIT2	KIT
	IL4R	CTSS	CYP1B1		MFGE8	MIF	IGFBP2		IFIT3	LDB1
	KIT	CUL4B	CYP26B1		MMP14	MMP12	IGFBP5		IFITM1	LY6K
	LMCD1	CYBA	DDR1		MYL9	MYC	IL1B		IGFBP2	MAPK8IP3
	LOXL4	CYP1B1	DDX58		NCAM1	NAMPT	IL24		IK	MATN2
	MFGE8	CYP26B1	DFNA5		NEDD9	NES	IL4R		IL1B	MDK
	MIF	DDR1	DHCR24		NINJ1	NFIB	IL7R		IL1RN	MEOX2
	NAMPT	DDX58	DPP4		NOTCH3	NFKBIA	ITGA2		IL24	MET
	PCSK9	DFNA5	DUSP10		NOV	NOTCH3	KCNK2		IL4R	MIF
	PDGFD	DHCR24	DUSP4		NRP2	NOV	KIF14		IL7R	MMP12
	PODN	DPP4	DUSP6		NTN1	NRG1	KIF20B		ITGA2	MMP14
	PTN	DTNA	DYNLRB1		NUAK1	NRP2	KIT		ITGA3	MYLIP
	PTX3	DUSP10	DYRK1B		PCDH10	NTN1	MAGED1		ITGA6	MYO18A
	SEMA4B	DUSP4	E2F1		PCDH18	NUAK1	MARCKSL1		KIF18A	NCAM1
	SERPINB2	DUSP6	ECM1		PLEKHA2	OSR2	MET		KIT	NEXN
	SERPINB7	DYNLRB1	EDN1		PLXNB3	PDGFD	MIF		KLF2	NFIB
	SERPINF1	DYRK1B	EFEMP1		PLXNC1	PDGFRB	MMP12		LDB1	NOV
	SERPING1	E2F1	EFNB1		PPL	PLXNB3	MMP14		LPXN	NRG1
	SFRP1	ECM1	EGR1		PRDM1	PODN	MYC		MAFB	NRP2
	SLIT3	EDN1	EGR2		PTN	PRDM1	NAMPT		MEIS1	NTN1
	SMPD1	EFEMP1	EMP1		RAC2	PTGER2	NES		MFAP5	PDE4B
	SPOCK1	EFNB1	ENC1		RGCC	PTGES	NFIB		MID1	PDGFD
	SPON1	EGR1	EPAS1		RHOB	PTN	NFKBIA		MIF	PDGFRB
	SPON2	EGR2	EPS8		RND3	PTPRN	NOTCH3		MMP14	PLCG1
	STC2	EMP1	ERRFI1		RPL34	RAC2	NOV		MX1	PLXNA3
	THBS4	ENC1	ETV5		RPS26	RGCC	NRG1		MX2	PLXNB3
	TNFAIP6	EPAS1	F2RL2		RSAD2	RPS6KA2	NRP2		MYC	PLXNC1
	TNXB	EPS8	FAP		SATB1	RUNX3	NTN1		NCAM1	PODN
	VEGFC	ERAP2	FMOD		SEMA5A	SAT1	NUAK1		NFIL3	PTN
	WISP1	ERRFI1	FOS		SFRP1	SEMA5A	OSR2		NFKBIA	RAC2
	WNT16	ETV5	FOXP1		SNED1	SERPINB7	PDGFD		NIPAL3	RGCC
	WNT5A	F2RL2	FOXQ1		SOX4	SERPINF1	PDGFRB		NOV	RHOB
	ZFC3H1	FAP	FST		SPOCK1	SFRP1	PLK1		OAS1	SEMA4B
		FMOD	FZD4		SPON1	SKAP2	PLXNB3		OAS2	SEMA5A
		FOS	GADD45B		SPON2	SLIT3	PODN		OSTM1	SERPINF1
		FOXP1	GAS7		STX3	SOD2	PRDM1		PDE4B	SFRP1
		FOXQ1	GBA		TGM2	SOX4	PTGER2		PDGFD	SLC7A8
		FST	GBP1		THBS4	STX3	PTGES		PLCG1	SLIT3
		FZD4	GDF10		TNFAIP6	TBX3	PTN		POU2F2	SPOCK1
		GADD45B	GLIS2		TNFRSF21	TGM2	PTPRN		PRDM1	SPON2
		GAS7	GM2A		TNIP1	THBS4	RAC2		PTX3	THBS4
		GBA	GNG2		TNXB	TNFRSF21	RGCC		RAC2	TNFAIP6
		GBP1	GNG5		TYRO3	TTK	RPS6KA2		RGCC	TWIST1
		GDF10	GPM6B		VEGFC	TWIST1	RUNX3		RSAD2	TYRO3
		GLIS2	GPNMB		VIT	VEGFC	SAT1		RUNX3	UCHL1
		GM2A	GRIK2		WISP1	WNT5A	SATB1		SATB1	UNC5B
		GNG2	HDAC9		WNT5A	ZMIZ1	SEMA5A		SERPING1	VEGFC
		GNG5	HERC6			ZNF503	SERPINB7		SFRP1	WNT5A
		GPM6B	HEXIM1				SERPINF1		SKAP2	ZC3H12A
		GPNMB	HIC1				SFRP1		SLC7A8
		GRIK2	HK2				SKAP2		SLFN11
		GUCY1B3	HMOX1				SLIT3		SOX4
		HDAC9	HNMT				SOD2		SPON2
		HERC6	HOXB3				SOX4		SQSTM1
		HEXIM1	HOXB4				STX3		TAPBP
		HIC1	HOXB5				TBX3		THBS4
		HK2	HOXB7				TGM2		TIPARP
		HMOX1	HOXB8				THBS4		TMEM176B
		HNMT	HOXC4				TNFRSF21		TNFRSF21
		HOXB3	HS6ST1				TTK		TNIP1
		HOXB4	HSPB1				TWIST1		TRIM22
		HOXB5	ID1				UCHL1		TRIM5
		HOXB7	ID2				UHRF1		TYRO3
		HOXB8	ID3				VEGFC		UNG
		HOXC4	IER2				WNT16		VEGFC
		HS6ST1	IFIH1				WNT5A		WNT5A
		HSPA2	IFITM1				ZMIZ1		ZC3H12A
		HSPB1	IGF2BP3				ZNF503
		HSPB7	IGF2R
		ID1	IGFBP5
		ID2	IL1B
		ID3	IL1RN
		IER2	IL4R
		IFIH1	IL7R
		IFITM1	ITGA2
		IGF2BP3	ITGA3
		IGF2R	ITGA6
		IGFBP2	KANK1
		IGFBP5	KAZALD1
		IL1B	KCNK15
		IL1RN	KCNK2
		IL4R	KCTD15
		IL7R	KIF14
		ITGA2	KIF18A
		ITGA3	KIF20B
		ITGA6	KIT
		KANK1	KLF2
		KAZALD1	LAMB3
		KCNK15	LDB1
		KCNK2	MAFB
		KCTD15	MAGED1
		KIF14	MAPK8IP3
		KIF18A	MATN2
		KIF20B	MDK
		KIT	MEIS1
		KLF2	MEOX2
		LAMB3	MET
		LDB1	MFAP4
		LMCD1	MFAP5
		MAFB	MFGE8
		MAGED1	MGST1
		MAPK8IP3	MID1
		MATN2	MIF
		MDK	MKX
		MEIS1	MMP12
		MEOX2	MMP14
		MET	MYC
		MFAP4	MYL9
		MFAP5	MYLIP
		MFGE8	NAMPT
		MGST1	NCAM1
		MID1	NEK2
		MIF	NES
		MKX	NEXN
		MMP12	NFIB
		MMP14	NFKBIA
		MYC	NINJ1
		MYL9	NNMT
		MYLIP	NOTCH3
		NAMPT	NOV
		NCAM1	NPAS1
		NEK2	NRG1
		NES	NRN1
		NEXN	NRP2
		NFIB	NTN1
		NFKBIA	OSR2
		NINJ1	OSTM1
		NNMT	OXCT1
		NOTCH3	OXTR
		NOV	PCDH18
		NPAS1	PCSK9
		NRG1	PDE4B
		NRN1	PDGFD
		NRP2	PDGFRB
		NTN1	PKDCC
		OLFM2	PLCG1
		OSR2	PLK2
		OSTM1	PLXNA3
		OXCT1	PLXNB3
		OXTR	PLXNC1
		PCDH18	POLR2G
		PCSK9	POU2F2
		PDE4B	PPL
		PDGFD	PRDM1
		PDGFRB	PTN
		PKDCC	PTPRN
		PLA2G4C	RAC2
		PLCG1	RDH10
		PLK2	RGCC
		PLXNA3	RHOB
		PLXNB3	ROR1
		PLXNC1	RPS6KA2
		POLR2G	RSAD2
		POU2F2	RSPO3
		PPL	RUNX3
		PRDM1	SALL1
		PSG4	SAT1
		PSG5	SATB1
		PTN	SEMA4B
		PTPRN	SEMA5A
		PTTG1	SERPINB2
		RAC2	SERPINB7
		RDH10	SERPINF1
		RGCC	SERPING1
		RHOB	SFRP1
		ROR1	SGCG
		RPS6KA2	SIM2
		RSAD2	SLC29A1
		RSPO3	SLIT3
		RUNX3	SMPD1
		SALL1	SORT1
		SAT1	SOX4
		SATB1	SPOCK1
		SEMA4B	SPON2
		SEMA5A	SPRY4
		SERPINB2	STC2
		SERPINB7	STMN2
		SERPINF1	STMN3
		SERPING1	STX3
		SFRP1	TANC1
		SGCG	TBX18
		SIM2	TBX3
		SLC1A4	TEAD4
		SLC29A1	TFPI2
		SLIT3	TGM2
		SMPD1	THBS4
		SOD2	TIPARP
		SORT1	TLE3
		SOX4	TMEM176B
		SPOCK1	TNFRSF21
		SPON2	TNXB
		SPRY4	TP53INP2
		STC2	TPP1
		STMN2	TRIB2
		STMN3	TWIST1
		STS	TWIST2
		STX3	TYRO3
		TANC1	UCHL1
		TBX18	UNC5B
		TBX3	UNG
		TEAD4	VEGFC
		TFPI2	WNT16
		TGM2	WNT5A
		THBS4	ZC3H12A
		TIPARP	ZMIZ1
		TLE3
		TMEM176B
		TNFAIP6
		TNFRSF21
		TNXB
		TP53INP2
		TPP1
		TRIB2
		TWIST1
		TWIST2
		TYRO3
		UCHL1
		UNC5B
		UNG
		VEGFC
		WNT16
		WNT5A
		ZC3H12A
		ZMIZ1

## Sheet: Null vs control
GO category	GO:0044707	GO:0032501	GO:0031012	GO:0005578	GO:0007155	GO:0033993	GO:0008283	GO:0030198	GO:0042127	GO:0005201	GO:0016477	GO:0005102	GO:0001775	GO:0022414	GO:0031225
GO description	single-multicellularorganismprocess	multicellularorganismalprocess	extracellularmatrix	proteinaceousextracellularmatrix	celladhesion	responsetolipid	cellproliferation	extracellularmatrixorganization	regulationofcellproliferation	extracellularmatrixstructuralconstituent	cellmigration	receptorbinding	cellactivation	reproductiveprocess	anchoredcomponentofmembrane
DE Genes in Cat	178	190	38	33	67	38	82	28	66	12	54	52	37	39	9
Genes in Cat	2824	2915	188	153	614	350	1016	220	762	35	573	626	421	513	36
DE genes	ABCC9	ABCC9	ADAMTS1	ADAMTS1	AMIGO2	ANKRD1	ABCC4	ADAMTS5	ABCC4	BGN	ACE	ACE	APOE	ACE	BST2
	ACE	ACE	ADAMTS5	ADAMTS5	CAPG	ARNT2	ACE	BGN	ACE	CHI3L1	APOE	ADAMTS5	BST2	ADAMTS1	GAS1
	ACTG2	ACTG2	APOE	BGN	CCL5	CCL5	ADAMTS1	COL11A1	ADAMTS1	COL11A1	ARID5B	APOE	C8ORF4	ARID5B	GFRA1
	ADAMTS1	ADAMTS1	BGN	CCBE1	CCND3	CSF2	APOE	COL14A1	APOE	COL14A1	BST2	ARNT2	CCL5	ASF1B	GPC4
	ADAMTS5	ADAMTS5	CCBE1	CHI3L1	COBLL1	CTSH	ARNT2	COL4A1	ARNT2	COL15A1	CCBE1	BDKRB2	CCND3	CDK2	LY6K
	AKR1C1	AKR1C1	CHI3L1	COL11A1	COL14A1	CXCL2	ATF3	COL4A2	ATF3	COL4A1	CCL5	C8ORF4	CSF2	CSF2	NT5E
	AMIGO2	AMIGO2	COL11A1	COL14A1	COL15A1	CXCL3	BCAT1	COL8A2	CAV2	COL4A2	CH25H	CCL5	CYGB	DUSP1	NTNG1
	AMPD3	AMPD3	COL14A1	COL15A1	COL8A2	CXCL5	BST2	CTSS	CCL5	COL8A2	CSPG4	CSF2	EGR1	E2F1	PLAUR
	ANKRD1	ANKRD1	COL15A1	COL4A1	DAB1	CXCL6	CAV2	ELN	CDC6	ELN	CTSH	CXCL2	FOXF1	EGR1	RGMB
	APOE	APOE	COL4A1	COL4A2	EGR1	DKK1	CCL5	FMOD	CDK2	HAPLN1	CXCL2	CXCL3	FZD7	EREG
	ARHGAP22	ARHGAP22	COL4A2	COL8A2	EPDR1	DUSP1	CCND3	FOXF1	CNN1	MFAP5	CXCL3	CXCL5	GLI2	FOS
	ARID5B	ARID5B	COL8A2	CPZ	FAT4	E2F1	CDC6	HAPLN1	CSF2	TUFT1	CXCL5	CXCL6	GNG2	FOSB
	ARNT2	ARNT2	CPZ	EFEMP1	FOXF1	FOS	CDK2	HAS2	CTSH		CXCL6	DKK1	GPAM	FOSL1
	ASF1B	ASF1B	EFEMP1	ELN	FZD4	FOSB	CNN1	ICAM1	CXCL2		CYGB	EFEMP1	ICAM1	FZD4
	ATF3	ATF3	ELN	FMOD	FZD7	FOSL1	COL8A2	ITGA3	CXCL3		DAB1	EREG	IGF2	GLI2
	BGN	BDKRB2	FMOD	GPC4	GLI2	FZD4	CSF2	ITGA6	CXCL5		FLT1	FZD7	IGFBP2	HAS2
	BST2	BGN	GPC4	HAPLN1	GPAM	FZD7	CSPG4	JAM2	CXCL6		FOXF1	GDF15	IL13RA2	HOXA11
	C8ORF4	BST2	HAPLN1	ITGA6	GPRC5A	GNAI1	CTSH	LAMA2	E2F1		GDNF	GDNF	IL6	ICAM1
	CAV2	C8ORF4	IGFBP7	LAMA2	HAPLN1	ICAM1	CXCL2	LAMB3	EGR1		HAS2	GFRA1	IRS2	IGFBP2
	CCBE1	CAV2	ITGA6	LAMB3	HAS2	IGFBP2	CXCL3	LCP1	EREG		HSD3B7	GNAI1	ITPR2	IGFBP7
	CEBPD	CCBE1	LAMA2	MATN2	ICAM1	IGFBP7	CXCL5	MFAP5	FLT1		ICAM1	GPRC5B	ITPR3	ITGA3
	CHI3L1	CEBPD	LAMB3	MFAP5	IGF2	IL1RN	CXCL6	MMP11	FOSL1		IL6	ICAM1	JUN	KITLG
	COL11A1	CELF2	MATN2	MMP11	IGFBP2	IL6	E2F1	MMP12	FOXF1		IRS2	IGF2	LCP1	KRT19
	COL15A1	CHI3L1	MFAP5	MMP12	IGFBP7	JUN	EGR1	PHLDB2	FZD7		ITGA3	IGFBP2	MAFB	LGR4
	COL4A1	CNN1	MMP11	NTN1	IL1RN	NGFR	ELN	RGCC	GDNF		ITGA6	IL1RN	MICA	LHX9
	COL4A2	COL11A1	MMP12	NTN4	IL6	NR2F2	EML1	SFRP2	GLI2		JAM2	IL6	MILR1	LY6K
	COL8A2	COL15A1	NTN1	SFRP1	ITGA3	OSR1	EMP1	SMAD3	GPAM		JUN	IRS2	PAWR	NR2F2
	CSF2	COL4A1	NTN4	SPOCK1	ITGA6	PDE4B	EREG	SULF2	HAS2		KITLG	ITGA3	PDCD1LG2	OSR1
	CSPG4	COL4A2	RARRES2	SPON1	JAM2	PLSCR4	FAT4		IGF2		LAMA2	ITGA6	PDE5A	PDE5A
	CSRP2	COL8A2	SBSN	WISP2	KIAA1462	PTGDS	FLT1		IGFBP2		LCP1	KITLG	POU2F2	PRLR
	CTSH	CSF2	SFRP1	WNT16	KIF26B	SFRP1	FOSL1		IGFBP7		LDB2	LAMA2	PRLR	PSG1
	CTSS	CSPG4	SFRP2	WNT2	KITLG	SSTR1	FOXF1		IL6		LRP5	MICA	RGCC	PTGDS
	CYGB	CSRP2	SPOCK1	WNT5B	LAMA2	TNFRSF1B	FZD7		IRS2		MATN2	NCOA7	SFRP1	RDH10
	DAB1	CTSH	SPON1		LAMB3	TNFRSF21	GDNF		JUN		MCAM	NETO2	SLC7A11	SFRP1
	DACT1	CTSS	WISP2		LCP1	TNFSF4	GLI2		KITLG		MMP12	PANX1	SMAD3	SFRP2
	DHRS3	CYGB	WNT16		LIMS2	WNT2	GNG2		LIMS2		NR2F2	PDGFD	TNFRSF21	SOCS3
	DKK1	DAB1	WNT2		LMO7	WNT5B	GPAM		LRP5		NTN1	PLAT	TNFSF4	SSTR1
	DUSP1	DACT1	WNT5B		MAFB	ZFP36	GPC4		MMP12		PDE4B	PLAUR		STRA6
	DUSP4	DHRS3			MCAM		HAS2		NGFR		PDGFD	PLSCR4		WNT2
	E2F1	DKK1			MICA		IGF2		NOTCH3		PHLDB2	RARRES2
	EFEMP1	DUSP1			MUC1		IGFBP2		NR2F2		PLAT	S100A4
	EGR1	DUSP4			NEDD9		IGFBP7		NTN1		PLXNB3	SEMA3D
	ELN	E2F1			NOTCH3		IL6		NUAK1		RARRES2	SFRP1
	EML1	EFEMP1			NT5E		IRS2		OSR1		RGCC	SFRP2
	EMP1	EGR1			NTN1		JUN		OSR2		SATB2	SIPA1L1
	EREG	ELN			NUAK1		KITLG		PAWR		SEMA3D	SMAD3
	FAT4	EML1			PAWR		LGR4		PDCD1LG2		SFRP1	SRPX2
	FEN1	EMP1			PCDH18		LHX9		PDE5A		SFRP2	TNFSF4
	FHL1	ERAP2			PDCD1LG2		LIMS2		PDGFD		SLC7A11	WISP2
	FLT1	EREG			PDE5A		LRP5		PLXNB3		SMAD3	WNT16
	FMOD	FAT4			PHLDB2		MMP12		PTGDS		SPOCK1	WNT2
	FOS	FEN1			PLXNB3		NGFR		RGCC		SRPX2	WNT5B
	FOSL1	FHL1			PRLR		NOTCH3		SFRP1		TNS3
	FOXF1	FLT1			RGCC		NR2F2		SFRP2		WNT5B
	FOXN3	FMOD			RGMB		NTN1		SHCBP1
	FOXQ1	FOS			RPS26		NUAK1		SMAD3
	FST	FOSB			SFRP1		OSR1		SPRY2
	FZD4	FOSL1			SFRP2		OSR2		SSTR1
	FZD7	FOXF1			SLC7A11		PAWR		SULF2
	GADD45B	FOXN3			SMAD3		PDCD1LG2		TFAP2A
	GDNF	FOXQ1			SPOCK1		PDE5A		TNFRSF1B
	GFRA1	FST			SPON1		PDGFD		TNFRSF21
	GLI2	FZD4			SRPX2		PLXNB3		TNFSF4
	GLIS2	FZD7			SVEP1		PTGDS		TNS3
	GNG2	GADD45B			TNFRSF21		RGCC		WNT2
	GPAM	GDNF			TNFSF4		SFRP1		ZFP36
	GPC4	GFRA1			WISP2		SFRP2
	GPCPD1	GLI2					SHCBP1
	GPR68	GLIS2					SMAD3
	GPRC5B	GNG2					SPRY2
	HAPLN1	GPAM					SSTR1
	HAS2	GPC4					SULF2
	HIC1	GPCPD1					TCF19
	HOXA11	GPR68					TFAP2A
	HOXA13	GPRC5B					TNFRSF1B
	ICAM1	HAPLN1					TNFRSF21
	IFRD1	HAS2					TNFSF4
	IGF2	HIC1					TNS3
	IGFBP7	HOXA11					UHRF1
	IL1RN	HOXA13					WNT16
	IL6	ICAM1					WNT2
	IRS2	IFRD1					ZFP36
	ITGA3	IGF2
	ITGA6	IGFBP2
	ITPR2	IGFBP7
	ITPR3	IL1RN
	JUN	IL6
	KCNIP3	IRS2
	KCTD15	ITGA3
	KIF26B	ITGA6
	KITLG	ITPR2
	KRT19	ITPR3
	LAMA2	JUN
	LAMB3	KCNIP3
	LCP1	KCNMA1
	LDB2	KCTD15
	LGR4	KIF26B
	LHX9	KITLG
	LIMS2	KRT19
	LRP5	LAMA2
	MAFB	LAMB3
	MATN2	LCP1
	MCAM	LDB2
	MFAP5	LGR4
	MFRP	LHX9
	MKNK2	LIMS2
	MMD	LMOD1
	MMP11	LRP5
	MMP12	MAFB
	MN1	MATN2
	NGFR	MCAM
	NNMT	MFAP5
	NOTCH3	MFRP
	NPTX2	MKNK2
	NR2F2	MMD
	NTN1	MMP11
	NTN4	MMP12
	NTNG1	MN1
	NXN	NGFR
	OSR1	NNMT
	OSR2	NOTCH3
	PANX1	NPTX2
	PAWR	NR2F2
	PCDH18	NTN1
	PDCD1LG2	NTN4
	PDE4B	NTNG1
	PDE5A	NXN
	PDGFD	OSR1
	PHLDB2	OSR2
	PKDCC	PANX1
	PLAT	PAWR
	PLAUR	PCDH18
	PLXNB3	PDCD1LG2
	POU2F2	PDE4B
	PRLR	PDE5A
	PTGDS	PDGFD
	RARRES2	PHLDB2
	RDH10	PKDCC
	RGCC	PLAT
	RHOJ	PLAUR
	S100A4	PLXNB3
	SATB2	POU2F2
	SCN9A	PRLR
	SEMA3D	PSG1
	SERPINB2	PTGDS
	SFRP1	RARRES2
	SFRP2	RDH10
	SGCG	RGCC
	SIM1	RHOJ
	SIM2	S100A4
	SIPA1L1	SATB2
	SLC7A11	SCN9A
	SMAD3	SEMA3D
	SOCS3	SERPINB2
	SPOCK1	SFRP1
	SPRY2	SFRP2
	SRGN	SGCG
	SRPX2	SIM1
	SSTR1	SIM2
	STMN3	SIPA1L1
	STRA6	SLC7A11
	SULF2	SMAD3
	TFAP2A	SOCS3
	TNFAIP2	SPOCK1
	TNFRSF1B	SPRY2
	TNFRSF21	SRGN
	TNFSF4	SRPX2
	TNS3	SSTR1
	TRIB2	STAC
	TRPV2	STMN3
	TSHZ1	STRA6
	TUFT1	SULF2
	UNC5B	TFAP2A
	WNT16	TNFAIP2
	WNT2	TNFRSF1B
	WNT5B	TNFRSF21
	ZFP36	TNFSF4
	ZNF281	TNS3
		TRHDE
		TRIB2
		TRPV2
		TSHZ1
		TUFT1
		UNC5B
		USP53
		WNT16
		WNT2
		WNT5B
		ZFP36
		ZNF281

## Sheet: DN vs Null
GO category	GO:0006271	GO:0032501	GO:0044707	GO:0005615	GO:0042555	GO:0008283	GO:0007155	GO:0007267	GO:0042127	GO:0031012	GO:0005657	GO:0022414	GO:0044702	GO:0016477	GO:0006928
GO description	DNAstrandelongationinvolvedinDNAreplication	multicellularorganismalprocess	single-multicellularorganismprocess	extracellularspace	MCMcomplex	cellproliferation	celladhesion	cell-cellsignaling	regulationofcellproliferation	extracellularmatrix	replicationfork	reproductiveprocess	singleorganismreproductiveprocess	cellmigration	cellularcomponentmovement
DE Genes in Cat	15	388	359	92	10	160	118	83	122	46	23	97	87	101	123
Genes in Cat	31	2896	2807	446	10	1005	607	388	755	192	52	512	458	568	861
DE genes	FEN1	ABCC9	ABCC9	ABI3BP	MCM2	ACE	ABI3BP	AKAP9	ACE	ABI3BP	CDC45	ACE	ACE	ACE	ACE
	GINS1	ACE	ACE	ACE	MCM3	ACVRL1	ACVRL1	ANK2	ACVRL1	ADAMTS1	DNMT1	ADAM15	ADAM15	ACVRL1	ACTC1
	GINS2	ACTA2	ACTA2	ACTA2	MCM4	ADAMTS1	ADAM15	APOE	ADAMTS1	ADAMTS5	GINS2	ADAMTS1	ADAMTS1	ADAM15	ACVRL1
	GINS4	ACTC1	ACTC1	ACTC1	MCM5	AKIRIN2	AJUBA	BDNF	AKIRIN2	AGRN	GINS4	AKR1B1	AKR1B1	AJUBA	ADAM15
	LIG1	ACVRL1	ACVRL1	ADAMTS5	MCM6	AKR1B1	ALCAM	CALCOCO1	AKR1B1	ANGPTL4	MCM10	ANTXR1	ASF1B	ANGPT1	AJUBA
	PARP1	ADAM15	ADAM15	AKR1B1	MCM7	ANGPT1	AMIGO2	CAPRIN2	ANGPT1	APOE	MCM3	ASF1B	BPTF	APOD	ALCAM
	PCNA	ADAM19	ADAM19	ANGPT1	MCM8	APOD	ANGPT1	CCL2	APOD	BGN	MMS22L	BPTF	CCL2	APOE	ANGPT1
	POLA1	ADAMTS1	ADAMTS1	ANGPTL2	MCMBP	APOE	ANTXR1	CCND1	APOE	CCBE1	PCNA	CCL2	CCND1	ARID2	ANK2
	POLA2	ADAMTS5	ADAMTS5	ANGPTL4	MMS22L	AQP1	APBB1IP	CDH2	AQP1	CLEC3B	POLA1	CCND1	CCNYL1	ATOH8	APOD
	POLD1	AGPAT5	AGPAT5	APOD	TONSL	ARID2	APOD	DAAM1	ARID2	CLU	POLA2	CCNYL1	CDK2	BCAS3	APOE
	POLD3	AGRN	AGRN	APOE		ATF3	AZI2	DACT1	ATF3	COL15A1	POLD1	CDK2	CDKN1B	BDKRB1	ARID2
	PRIM1	AK4	AK4	ASAH1		ATOH8	BCAS3	DKK1	ATOH8	COL4A1	POLD3	CDKN1B	CITED2	CCBE1	ATOH8
	PRIM2	AKAP9	AKAP9	CCBE1		AZI2	CAPG	DMPK	BRCA1	COL4A2	POLE2	CITED2	CYP26B1	CCL2	BCAS3
	RFC3	AKIRIN2	AKIRIN2	CCL2		BOP1	CCL2	EFNB1	BRIP1	COL5A3	POLE3	CREBRF	DDR1	CD47	BDKRB1
	RNASEH2A	AKR1B1	AKR1B1	CFD		BRCA1	CCND3	EGR1	CCL2	COL7A1	PRIM1	CYP26B1	DHCR24	CDH2	BDNF
		ALCAM	ALCAM	CKLF		BRIP1	CD47	EGR2	CCND1	COL8A2	PRIM2	DDR1	DSN1	CH25H	CCBE1
		AMIGO2	AMIGO2	CLEC3B		CCL2	CDH2	EIF4A3	CD47	COMP	RFC2	DHCR24	DUSP1	CITED2	CCL2
		AMY2B	AMY2B	CLU		CCND1	CITED2	EPHA5	CDC6	DPT	RFC3	DSN1	E2F1	CKLF	CCNYL1
		ANGPT1	ANGPT1	COL15A1		CCND3	CNN2	EREG	CDCA7	EGFL7	RPA1	DUSP1	E2F8	CYGB	CD47
		ANGPTL2	ANGPTL2	COL7A1		CD47	CNTNAP1	ETV5	CDCA7L	ELN	RPA2	E2F1	EGR1	DAB1	CDH2
		ANGPTL4	ANGPTL4	COMP		CDC25A	COBLL1	FAT1	CDH2	F3	TIPIN	E2F8	EMP2	DDR1	CDKN1B
		ANK2	ANK2	CPD		CDC6	COL15A1	FJX1	CDK2	GPC4	TONSL	EGR1	EPAS1	DDX58	CH25H
		ANKRD1	ANKRD1	CPXM1		CDCA7	COL5A3	FZD1	CDKN1B	HSPB1	UHRF1	EMP2	EREG	EFNB1	CITED2
		ANTXR1	ANTXR1	CRLF1		CDCA7L	COL7A1	FZD2	CDKN2D	IGFBP7		EPAS1	ETV5	EMP2	CKLF
		APH1A	APH1A	CTBS		CDH2	COL8A2	GDF15	CNN1	LAMA2		EREG	EXO1	EPHA2	CYGB
		APOD	APOD	DDR1		CDK2	COMP	GLI2	CRLF1	LAMB3		ETV5	FANCG	F3	DAB1
		APOE	APOE	DKK1		CDKN1B	CTPS1	GNAI1	DDR1	LUM		EXO1	FMN2	FAP	DDR1
		AQP1	AQP1	DNAJC9		CDKN2D	CYP26B1	GPC4	DFNA5	MFAP5		FANCG	GLI2	FAT1	DDX58
		ARHGAP22	ARHGAP22	DPT		CITED2	DAB1	GPRC5B	DHCR24	MFGE8		FMN2	HAS2	FLT1	DYNC2H1
		ASF1B	ASF1B	EGFL7		CKLF	DDR1	GRIK2	DNMT1	MMP11		FOS	HOXA11	FOXF1	EFNB1
		ATF3	ATF3	ENPP1		CLK1	DPT	IK	DPT	MMP12		FOSB	HS6ST1	HAS2	EGR2
		ATOH8	ATOH8	EREG		CLU	EFNB1	IL1B	E2F1	NTN4		GLI2	HSPA2	HMOX1	EMP2
		AZI2	AZI2	F3		CNN1	EGFL7	IL6	EFNB1	OLFML2A		HAS2	ICAM1	HSD3B7	EPHA2
		B4GALT2	B4GALT2	FAP		COL8A2	EGR1	INHBA	EGFL7	PTN		HOXA11	IFT81	HSPB1	EPHA5
		BCAS3	BCAS3	FJX1		CRLF1	EMP2	IRS2	EGR1	RARRES2		HS6ST1	IGF2R	ICAM1	EREG
		BDKRB1	BDNF	FLT1		CTPS1	EPHA2	ITPR3	EIF5A	RPS18		HSPA2	IGFBP7	ID1	F3
		BDKRB2	BGN	GBA		DDR1	FAM129B	KREMEN1	EMP2	SFRP1		ICAM1	IL1B	IFITM1	FAP
		BDNF	BPTF	GDF10		DFNA5	FAP	LAMA2	EMP3	SFRP2		IFT81	INHBA	IGFBP5	FAT1
		BGN	BRCA1	GDF15		DHCR24	FAT1	LDB1	EREG	SLC25A5		IGF2R	JUNB	IL1B	FLT1
		BPTF	C8ORF4	GPC4		DNMT1	FAT4	LGR4	ERRFI1	SPON1		IGFBP5	KDM5B	IL6	FMN2
		BRCA1	CAPRIN2	GPRC5B		DPT	FBLIM1	LRP5	ETV5	TFPI2		IGFBP7	KRT19	IRS2	FOXF1
		C8ORF4	CBX5	GRN		E2F1	FOXF1	LRP6	F3	TGM2		IL1B	LGR4	ITGA1	GLI2
		CAPRIN2	CCBE1	HIST1H2BK		E2F8	GBP1	MYC	FAP	THBS4		INHBA	LHX9	ITGA11	HAS2
		CBX5	CCDC14	HMOX1		EFNB1	GLI2	NCAM1	FLT1	TNXB		JUNB	LRP6	ITGA4	HMOX1
		CCBE1	CCL2	HSPA2		EGFL7	GPAM	NISCH	FOXF1	WISP2		KDM5B	MCM8	LAMA2	HSD3B7
		CCDC14	CCND1	HSPB1		EGR1	GPM6B	NPTX2	GLI2	WNT2		KRT19	MFGE8	LCP1	HSPB1
		CCL2	CDH2	ICAM1		EIF5A	GPNMB	NQO1	GNG5			LGR4	MSH2	LDB1	ICAM1
		CCND1	CDKN1B	IGF2R		ELN	HAS2	NXN	GPAM			LHX9	NASP	LDB2	ID1
		CCNYL1	CEBPD	IGFBP5		EML1	HSPB1	OXCT1	GPNMB			LRP6	NR2F2	LRP5	IER2
		CDH2	CITED2	IGFBP7		EMP1	ICAM1	OXTR	HAS2			MCM8	NUDT1	MCAM	IFITM1
		CDKN1B	CLEC3B	IK		EMP2	ID1	PARK7	HMGA1			MFGE8	OSR1	MDK	IFT81
		CDKN2D	CLU	IL1B		EMP3	IGFBP7	PENK	HMOX1			MSH2	OXTR	MDM2	IGFBP5
		CEBPD	CNTNAP1	IL6		EPHA2	IL1B	PLK2	ID1			NASP	PARK7	MEOX2	IL1B
		CITED2	COL15A1	INHBA		EREG	IL6	PTGS2	ID2			NR2F2	PCNA	MIA3	IL6
		CLEC3B	COL4A1	KRT34		ERRFI1	IL7R	PTN	IFIT3			NUDT1	PDE5A	MIF	IRS2
		CLN6	COL4A2	LCP1		ETV5	ITGA1	PTPRN	IFITM1			OSR1	PPAT	MMP12	ITGA1
		CLU	COL5A3	LUM		F3	ITGA11	PTPRS	IGFBP5			OXTR	PRLR	MYLK	ITGA11
		CNGA3	COL7A1	LY96		FAP	ITGA4	RAB8B	IGFBP7			PARK7	PTGDS	NEXN	ITGA4
		CNN1	COL8A2	MANF		FAT4	KIF26B	RBPJ	IL1B			PBX1	PTGS2	NISCH	KIF26B
		CNTNAP1	COMP	MCAM		FIGNL1	LAMA2	RSPO3	IL6			PCNA	PTN	NR2F2	LAMA2
		COL15A1	CRIM1	MFGE8		FLT1	LAMB3	RSPO4	INHBA			PDE5A	PTPRN	NRG1	LCP1
		COL4A1	CRLF1	MIF		FOXF1	LCP1	SEMA3B	IRS2			PLA2G4C	RAD51	OGDH	LDB1
		COL4A2	CRYAB	NUDT1		GINS1	LDB1	SEMA5A	ITGA1			PPAT	RBPJ	OSBPL8	LDB2
		COL5A3	CSRP2	PLAT		GINS4	LMO7	SFRP1	JUNB			PRLR	RPL39L	PAK1	LHX9
		COL7A1	CUL4B	PTGDS		GLI2	LRP6	SFRP2	KDM5B			PSG1	RPS6KA2	PDE4B	LRP5
		COL8A2	CUX1	PTN		GNG5	MCAM	SIPA1L1	KLF13			PSG4	RRM1	PHLDB2	MAPK8IP3
		COMP	CYGB	S100A4		GPAM	MFGE8	SLC1A4	LRP5			PTGDS	RSPO3	PLAT	MCAM
		CREBRF	CYP26B1	SEMA3A		GPC4	MIA3	SLC25A5	LRP6			PTGS2	RUVBL1	PLCG1	MDK
		CRIM1	DAAM1	SEMA3B		GPNMB	MPDZ	SLC29A1	MARCKSL1			PTN	SEMA3A	PREX1	MDM2
		CRLF1	DAB1	SEMA3D		HAS2	MYL9	SLC2A1	MDM2			PTPRN	SFRP1	PTGS2	MEOX2
		CRYAB	DACT1	SEMA3F		HELLS	NCAM1	SOX4	MIF			RAD51	SFRP2	PTN	MGARP
		CSRP2	DCLK2	SEMA4B		HMGA1	NINJ1	SULF1	MMP12			RBPJ	SIX4	PTPRJ	MIA3
		CUL4B	DDR1	SERPINB7		HMOX1	NT5E	SULF2	MYC			RPL39L	SMC1A	PTPRK	MIF
		CUX1	DDX58	SFRP1		ID1	PAICS	TBL1XR1	NGFR			RPS6KA2	SOCS3	PTPRM	MMP12
		CYGB	DDX60	SFRP2		ID2	PAK1	TBX3	NR2F2			RRM1	STC2	RAC2	MYLK
		CYP26B1	DFNA5	SIPA1L3		IFIT3	PARK7	TLE4	NRG1			RSPO3	STRA6	RARRES2	NCAM1
		DAAM1	DHCR24	SLC2A1		IFITM1	PCMT1	TNFAIP6	OSR1			RUVBL1	SULF1	RERE	NEXN
		DAB1	DHRS3	SMPD1		IGFBP5	PDE5A	TNIK	PAK1			SEMA3A	TBX3	SDC4	NGFR
		DACT1	DKK1	SMPDL3A		IGFBP7	PDLIM1	TNRC6A	PBX1			SFRP1	TGFB1	SEMA3A	NISCH
		DCLK2	DMPK	SPON1		IL1B	PHLDB2	TRHDE	PDE5A			SFRP2	TIPARP	SEMA3B	NR2F2
		DDR1	DONSON	SRPX2		IL6	PLEKHA2	WISP2	PNP			SIX4	TNFAIP6	SEMA3D	NRG1
		DDX58	DUSP1	STC2		IL7R	PNP	WNT2	PTGDS			SMC1A	TRIP13	SEMA3F	NTN4
		DDX60	DUSP5	SULF1		INHBA	PPL	WNT5A	PTGES			SOCS3	TXNRD3	SEMA4B	OGDH
		DFNA5	DUSP6	SULF2		IRS2	PREX1		PTGS2			STC2	TYRO3	SEMA5A	OSBPL8
		DHCR24	DYNC2H1	THBS4		ITGA1	PRLR		PTN			STRA6	WNT2	SFRP1	PAK1
		DHRS3	DYRK1B	TNFAIP2		JUNB	PTN		PTPRJ			SULF1	WNT5A	SFRP2	PDE4B
		DKK1	E2F1	TNFAIP6		KDM5B	PTPRJ		PTPRK			TBX3	ZMIZ1	SIX1	PHLDB2
		DMPK	E2F8	TNXB		KLF13	PTPRK		PTPRM			TGFB1		SIX4	PLAT
		DONSON	EFNB1	WISP2		LGR4	PTPRM		PTPRN			TIPARP		SLC7A11	PLCG1
		DUSP1	EGFL7	WNT2		LHX9	PTPRS		RAC2			TNFAIP6		SRPX2	PREX1
		DUSP5	EGR1	WNT5A		LRP5	RAC2		RBPJ			TRIP13		SULF1	PTGS2
		DUSP6	EGR2	ZFC3H1		LRP6	RGMB		RPS6KA2			TXNRD3		TGFB1	PTN
		DYNC2H1	EHD3			MARCKSL1	RPL34		S100A6			TYRO3		THBS4	PTPRJ
		DYRK1B	EIF4A3			MCM10	RUVBL1		SEMA5A			UMPS		TNFAIP6	PTPRK
		E2F1	ELN			MCM7	S100A10		SERPINB7			WNT2		TNS3	PTPRM
		E2F8	EML1			MDM2	SATB1		SFRP1			WNT5A		TP53INP1	RAC2
		EFNB1	EMP1			MIF	SDC4		SFRP2			ZMIZ1		TSPO	RARRES2
		EGFL7	EMP2			MMP12	SEMA5A		SHCBP1					TYRO3	RERE
		EGR1	ENPP1			MYC	SFRP1		SIX1					WNT5A	SDC4
		EGR2	EPAS1			NASP	SFRP2		SIX4					ZC3H12A	SEMA3A
		EHD3	EPHA2			NCAPG2	SLC7A11		SLC25A5					ZSWIM6	SEMA3B
		EIF4A3	EPHA5			NGFR	SNED1		SMARCD3						SEMA3D
		ELN	EREG			NR2F2	SOX4		SOX4						SEMA3F
		EML1	ERRFI1			NRG1	SPON1		SPRY2						SEMA4B
		EMP1	ESCO2			OSR1	SRPX2		SULF1						SEMA5A
		EMP2	ETV5			PAK1	SSPN		SULF2						SFRP1
		ENPP1	EXO1			PBX1	SVEP1		TBX3						SFRP2
		EPAS1	F2RL2			PCNA	TENM3		TFAP2A						SIX1
		EPHA2	F3			PDE5A	TGFB1		TFDP1						SIX4
		EPHA5	FANCG			PENK	TGM2		TGFB1						SLC7A11
		ERAP2	FAP			PNP	THBS4		TGM2						SRPX2
		EREG	FAT4			POLA1	TNFAIP6		THBS4						SULF1
		ERRFI1	FBL			PTGDS	TNIP1		TIPIN						TGFB1
		ESCO2	FEN1			PTGES	TNXB		TNFRSF1B						THBS4
		ETV5	FIGNL1			PTGS2	TYRO3		TNS3						TNFAIP6
		EXO1	FJX1			PTN	WISP2		TP53INP1						TNS3
		F2RL2	FLT1			PTPRJ	WNT5A		TSPO						TP53INP1
		F3	FMN2			PTPRK	YKT6		WNT2						TSPO
		FANCG	FNIP1			PTPRM			WNT5A						TYRO3
		FAP	FOS			PTPRN			ZFP36						UCHL1
		FAT4	FOXF1			RAC2			ZMIZ1						WNT5A
		FBL	FZD1			RBPJ			ZNF503						ZC3H12A
		FEN1	FZD2			RERE									ZSWIM6
		FIGNL1	G6PD			RPS6KA2
		FJX1	GAS7			RRM1
		FLT1	GBA			S100A6
		FMN2	GBP1			SATB1
		FNIP1	GDF10			SEMA5A
		FOS	GFRA1			SERPINB7
		FOSB	GINS1			SFRP1
		FOXF1	GINS4			SFRP2
		FZD1	GLI2			SHCBP1
		FZD2	GNG5			SIX1
		G6PD	GNPNAT1			SIX4
		GAS7	GPAM			SLC25A5
		GBA	GPC4			SMARCD3
		GBP1	GPM6B			SOX4
		GDF10	GPNMB			SPRY2
		GFRA1	GPRC5B			SULF1
		GINS1	GPRIN1			SULF2
		GINS4	GPX4			TBK1
		GLI2	GRIK2			TBX3
		GNG5	HAS2			TCF19
		GNPNAT1	HELLS			TFAP2A
		GPAM	HERC6			TFDP1
		GPC4	HEXIM1			TGFB1
		GPM6B	HIVEP1			TGM2
		GPNMB	HMOX1			THBS4
		GPRC5B	HNRNPAB			TIPIN
		GPRIN1	HOXA11			TNFRSF1B
		GPX4	HOXA13			TNS3
		GRIK2	HS6ST1			TP53INP1
		HAS2	HSD11B1			TSPO
		HELLS	HSPB1			UCHL1
		HERC6	ICAM1			UHRF1
		HEXIM1	ID1			WNT2
		HIVEP1	ID2			WNT5A
		HMOX1	ID3			ZFP36
		HNRNPAB	IER2			ZMIZ1
		HOXA11	IFIH1			ZNF503
		HOXA13	IFITM1
		HS6ST1	IFRD1
		HSD11B1	IGF2R
		HSPA2	IGFBP5
		HSPB1	IGFBP7
		HSPB7	IL1B
		ICAM1	IL6
		ID1	IL7R
		ID2	INHBA
		ID3	IRS2
		IER2	ITGA1
		IFIH1	ITGA11
		IFITM1	ITGA4
		IFRD1	ITPR3
		IFT81	JUNB
		IGF2R	KAZN
		IGFBP5	KDM5B
		IGFBP7	KDM6B
		IL1B	KIF26B
		IL6	KLF13
		IL7R	KLF6
		INHBA	KRT19
		IRS2	L3MBTL3
		ITGA1	LAMA2
		ITGA11	LAMB3
		ITGA4	LCP1
		ITPR3	LDB1
		JUNB	LDB2
		KAZN	LGR4
		KCNMA1	LHX9
		KDM5B	LITAF
		KDM6B	LRP5
		KIF26B	LRP6
		KLF13	LUM
		KLF6	LY96
		KRT19	MANF
		L3MBTL3	MAPK8IP3
		LAMA2	MCAM
		LAMB3	MDK
		LCP1	MDM2
		LDB1	MEIS1
		LDB2	MEIS2
		LGR4	MEOX2
		LHX9	MFAP5
		LITAF	MFGE8
		LMOD1	MID1
		LRP5	MIF
		LRP6	MKX
		LUM	MMP11
		LY96	MMP12
		MANF	MN1
		MAPK8IP3	MSH2
		MCAM	MTHFD1
		MCM8	MYC
		MDK	MYL9
		MDM2	MYLK
		MEIS1	NASP
		MEIS2	NCAM1
		MEOX2	NCAPG2
		MFAP5	NEXN
		MFGE8	NFAT5
		MID1	NGFR
		MIF	NINJ1
		MKX	NPTX2
		MMP11	NR2F2
		MMP12	NRG1
		MN1	NRN1
		MSH2	NTN4
		MTHFD1	NUDT1
		MYC	NXN
		MYL9	OGDH
		MYLK	OSGIN1
		NASP	OSR1
		NCAM1	OSTM1
		NCAPG2	OXCT1
		NEXN	OXTR
		NFAT5	PAK1
		NGFR	PARK7
		NINJ1	PARP1
		NISCH	PBX1
		NPTX2	PBXIP1
		NR2F2	PCNA
		NRG1	PDE4B
		NRN1	PDE5A
		NTN4	PDLIM7
		NUDT1	PENK
		NXN	PHF21A
		OGDH	PHLDB2
		OSGIN1	PLAT
		OSR1	PLCG1
		OSTM1	PLEKHA5
		OXCT1	PLK2
		OXTR	PNP
		PAK1	POLR2A
		PARK7	POLR2G
		PARP1	PPAT
		PBX1	PPL
		PBXIP1	PREX1
		PCNA	PRLR
		PDE4B	PTGDS
		PDE5A	PTGS2
		PDLIM7	PTN
		PENK	PTPRK
		PHF21A	PTPRM
		PHLDB2	PTPRN
		PLA2G4C	RAB8B
		PLAT	RAC2
		PLCG1	RARRES2
		PLEKHA5	RB1CC1
		PLK2	RBPJ
		PNP	RECQL4
		POLR2A	RERE
		POLR2G	RHOJ
		PPAT	RPL38
		PPL	RPL7L1
		PREX1	RPS6KA2
		PRLR	RRM1
		PSG1	RSPO3
		PSG4	RSPO4
		PTGDS	S100A4
		PTGS2	S100A6
		PTN	SATB1
		PTPRJ	SCN9A
		PTPRK	SDC4
		PTPRM	SEMA3A
		PTPRN	SEMA3B
		RAB8B	SEMA3D
		RAC2	SEMA3F
		RARRES2	SEMA4B
		RB1CC1	SEMA5A
		RBPJ	SERPINB7
		RECQL4	SFRP1
		RERE	SFRP2
		RHOJ	SHROOM3
		RPL38	SIM1
		RPL39L	SIPA1L1
		RPL7L1	SIPA1L3
		RPS6KA2	SIX1
		RRM1	SIX4
		RSPO3	SLC29A1
		RSPO4	SLC7A11
		RUVBL1	SMARCA1
		S100A4	SMARCD3
		S100A6	SMC1A
		SATB1	SMPD1
		SCN9A	SNRPE
		SDC4	SOCS1
		SEMA3A	SOCS3
		SEMA3B	SORT1
		SEMA3D	SOX4
		SEMA3F	SPRY2
		SEMA4B	SPRY4
		SEMA5A	SRPX2
		SERPINB7	STC2
		SFRP1	STMN2
		SFRP2	STRA6
		SHROOM3	SULF1
		SIM1	SULF2
		SIPA1L1	TANC1
		SIPA1L3	TBK1
		SIX1	TBL1XR1
		SIX4	TBX3
		SLC1A4	TENM3
		SLC29A1	TFAP2A
		SLC7A11	TFPI2
		SMARCA1	TGFB1
		SMARCD3	TGM2
		SMC1A	THBS4
		SMPD1	TIMELESS
		SNRPE	TIPARP
		SOCS1	TNFAIP2
		SOCS3	TNFRSF1B
		SORT1	TNIK
		SOX4	TNS3
		SPRY2	TNXB
		SPRY4	TP53INP2
		SRPX2	TPP1
		SSPN	TSHZ1
		STC2	TSPO
		STMN2	TWIST2
		STRA6	TXNRD3
		SULF1	TYRO3
		SULF2	UBA7
		TANC1	UCHL1
		TBK1	ULK1
		TBL1XR1	UMPS
		TBX3	UNG
		TENM3	USP1
		TFAP2A	VAMP5
		TFPI2	WNT2
		TGFB1	WNT5A
		TGM2	ZBTB18
		THBS4	ZC3H12A
		TIMELESS	ZFP36
		TIPARP	ZHX2
		TNFAIP2	ZMIZ1
		TNFAIP6	ZMYM2
		TNFRSF1B	ZNF281
		TNIK	ZSWIM6
		TNS3
		TNXB
		TP53INP2
		TPP1
		TRHDE
		TRIP13
		TSHZ1
		TSPO
		TWIST2
		TXNRD3
		TYRO3
		UBA7
		UCHL1
		ULK1
		UMPS
		UNG
		USP1
		USP53
		VAMP5
		WNT2
		WNT5A
		ZBTB18
		ZC3H12A
		ZFP36
		ZHX2
		ZMIZ1
		ZMYM2
		ZNF281
		ZSWIM6
